# Supplementary material for: Use of a Dense Single Nucleotide Polymorphism Map for In Silico Mapping in the Mouse
Source: PLoS Biol. 2004 Nov 9;2(12):e393. doi: 10.1371/journal.pbio.0020393 (PMC526179; doi:10.1371/journal.pbio.0020393)
Supplement: Dataset S1 — (16.1 MB XLS). [file pbio.0020393.sd001.xls]

## Sheet: Query3
SNP_ID	Celera_Chr	Celera_Pos	A/J	AKR/J	BALB/cByJ	BTBR	BUB/BnJ	C3H/HeJ	C57BL/10J	C57BL6J	C57BLKS/J	C57BR/cdJ	C57L/J	C58/J	CAST/Ei	CBA/J	CE/J	CZECHII/Ei	DBA/1J	DBA/2J	DDK/Pas	FVB/NJ	I/LnJ	JF1/Ms	KK/HlJ	LG/J	LP/J	MA/MyJ	MAI/Pas	MOLF/Ei	MSM/Ms	NOD/LtJ	NON/LtJ	NZB/BlNJ	NZW/LacJ	PERA/Ei	PL/J	PWD/Ph	RIIIS/J	SEA/GnJ	SEG/Pas	SJL/J	SM/J	SPRET/Ei	ST/bJ	SWR/J	WSB/Ei	ZALENDE/Ei	129S1/SvImJ
01.000.403	1	403289	G		G	T	T	T	G	G		T	T	G	T	T	G	T	T	T	G	T		T	G			T	T	G	T	T		G	G	T	T	T	G	G	T	T	T	T	T		T	T
01.000.587	1	587291	T	T	T	T	T	C	T	T	T	T	T	T	C	C	T	C	C	C	T	T	T	C	T	C	T	T	C	T	C	T	T	T	T	C	T	C	T	T	C	T	T	C	T	T	T	C	T
01.000.762	1	761972	A	A	A	A	A	A	A	A	A	A	A	A		A	A		T	T	A	A	A		A	A	A	A		A		A	A	A	A	A	A	T	A	A	A	A	A		A	A	A	T	A
01.000.868	1	868301	C	C		C	C	C	C		C	C	C	C	C	C	C	C	T	T	C	C	C	C	C	C	C	C	C	C	C	C	C	C	C	T	C	C	C	C	C	C	C	C	C	C	C	C	C
01.001.113	1	1112594		A	C	A	A	C	C	C	A	A	A	C	C	C	C	C	C	C	C	A		C	C	C	A	A	C	C	C	A	A	C	C	C	A	C	C	C	C	A	C	C	A	A	C	C
01.001.350	1	1352549	G		G		G	G	G	G			G	G	C	G	G	G	C	C		G	G							G	C				G	G				G					G				G
01.001.545	1	1544676	C	G	C	G	C	C	G	G	C	C	C	G	C	C	C	C	C	C	G	C	C		G	C	G	C	C	G		C	C	C	C	C	G	C	C	C	C	C	C		C	C	C		G
01.001.695	1	1699065		T					T	T									C			T		C	T	C										C					C					T		C
01.001.833	1	1832836	A	A	A	A	A	A	A	A	A	A	A	A	A	A	A	G	G	G	A	A	A	G	A	A	A	A	G	A	G	A	A	A	A	A	A	G	A	A	A	A	A	A	A	A	A	A	A
01.002.127	1	2127289		G	G	G	A	G	A	A	A	A	A	A	A	G	G		A	A	G		A	A	G	G	G		A	G	A	A	A	G	G	A	G	G	G	G	A	A	G	A	A	A		G	G
01.002.268	1	2267693	C	T	C	T	T	T	T	T		T	T	T	T	T	C	C	C	C	C	C	T	T	C	T	T	T	T	C	T	T	T	C	C	C	T	C	C	C	T	T	C	T	T	T	T	C	T
01.002.580	1	2579654		T	C	T	T	C	T	T	T	T	T	T	C	C	C	C	C	C	C	C	T	C	C	C	T		C	C	C	T	T	C	C	C	T	C	C	C	C	T	C	C	T	T	C	C	T
01.002.897	1	2896580	G	A	G	A	A	A	A	A	A	A	A	A	A	A	G	A	G	G	G	G	A	A	G	A	A	A	A	G	A	A	A	G	G	A	A	A	G	G	A	A	G	A	A	A	A	A	A
01.003.069	1	3069098	T	G	T	G	G	G	G	G	G	G	G	G		G	T		T	T	T	T	G		T	G	G	G		T		G	G	T	T	T	G		T	T		G	T		G	G	T	T	G
01.003.245	1	3244629	G				A	G		A		A	A	A		G	A	A	G	G	G	G				G			A	G		A			A	G		A	G	G		A	G				G
01.003.450	1	3447693	T	T			T	G	T	T	T	T	T	T		G	T	T	G	G	T	T	T	T	T	G	T	T	T	T	T	T	T	T	T	G	T	T	T	T	T	T	T	T	T	T	T	G	T
01.003.638	1	3638139		G	G	G	G	C	C	C	G	G	G	C	C	C	C		C	C		G			G	C	G	C	C	G		G	G	C	C	C	G		G	G		G	G		G	G	C	C	G
01.003.949	1	3948995	A	G	A	G	A	A	A	A	G	G	G	A	G	A	G	G	G	G	A	A	G	G	A	A	G	A	G	A	G	A	G	G	G	G	G	G	A	A	G	G	A	G	G		G	G	G
01.004.225	1	4224565	C	T	C	T	C	C	C	C	T	T	T	C		C	T		C	C	C	C	T		C	C		C		C		C	T	T	T	C	T		C	C		T	C		T	T	C	C	T
01.004.364	1	4363986	T	G	T	G	G	G	G	G	G	G	G	G		G	G		T	T	T	T	G	G	T	G	G	G	G	T		G	G	G	G	G	G	G	T	T		G	T		G	G	G	G	G
01.004.584	1	4584028	G	G	G	G	G	T	T	T	G	G	G	T		T	G	G	T	T	G	G	G	G	G	T	G	G	G	G	G	G	G	G	G	T	G	G	G	G		G	G	G	G	G	T	T	G
01.004.732	1	4732244	T	T	T	T	T	C	C	C	T	T	T	C	C	C	T	C	C	C	T	T	T	C	T	C	T	T	C	T	C	T	T	T	T	C	T	C	T	T	C	T	T		T	T	C	C	T
01.004.944	1	4943834	C	C	C	C	C	C	T	T	C	C	C	T	C	C	C	C	T	T	C	C	C	C	C	C	C	C	C	C	C	C	C	C	C	T	C	C	C	C	C	C	C	C	C	C	T	T	C
01.005.127	1	5126505	C	C	C	C					C	C	C					T	T	T	C	C	C	T	C		C	C	T	C	T	C	C				C	T	C	C		C	C		C	C			C
01.005.411	1	5411287	T	T	T	T	C	C		C	T	T	T	C	C	C	C	C	C	C	T	T			T	C	T		C	T	C	T	T	C	C	C	T	C	T	T		T	T		T	T	C	C	T
01.005.778	1	5777767			T		C	C	C	C				C		C	C	C	C	C						C	T	C	C	T	C	T		C	C	C								C			C	C
01.005.922	1	5922418	T	C	T	C	T	T	T	T	C	C	C	T	T	T	T	T	C	C	T	T	C	T	T	T	C	T	T	T	T	C	C	T	T	C	C	T	C	T	T	T	C	T	C	C	T	T	C
01.006.150	1	6149737	G	G	G		A	A	A	A	G	G	G	A	A	A	A	A	A	A	G	G	G			A			G	G	G	G	G	A	A	G	G		G	G		G	G		G	G	G	G	G
01.006.323	1	6322813	A	A	A	A	G	A	G	G	A	A	A	G		A	G	G	G	G	A	A	A	G	A	A	A	A	G	A	G	A	A	G	G	A	A	G	A	A		A	A		A	A	A	A	A
01.006.520	1	6520148	A	G	A	G	A	A	A	A	G	G	G	A	G	A	A	G	G	G	A	A	G	G	A	A	G		G	A	G	G	G	A	A	A	G	G	G	A	G	A	G	G	G	G	G	G	G
01.006.773	1	6774466	G	G	G	G	A	A		A	A	A	A	A	A		G	G	G	G	G	G	A	G	G	A	G	G	G	G	G	A	A	A	A	A	G	G	G	G	G	G	A	G	A	A	G	A	G
01.006.774	1	6774476	C	C	C	C	T	T	T	T	T	T	T	T	C	T	C		C	C	C	C	T	C	C		C	C	C	C	C	T	T	T	T	T	C	C	C	C	C	C	T	C		T	C		C
01.006.775	1	6774582	C	C	C	C	G	G	G	G	G	G	G	G	G	G	C	G	G	G	C	C	G	G	C	G	C	C	G	C	G	G	G	G	G	G	C	G	C	C	G	C	G	G	G	G	C	G	C
01.006.799	1	6799034	G	G	G		A		A	A		G		A	G	A						G	G	G	G		G		G			G				G			G	G			G			G	A		G
01.006.843	1	6843422	G	G	G		G		T	T		G	G	T	G		G			G	G	G	G		G	G	G	G		G		G	G	G	G	G	G		G	G		G	G		G	G	T	G	G
01.006.844	1	6844316	T	T	T		C	T	C	C				C	C		T			T	T	T	T		T		T			T		T	T			C	T		T	T	C	T	T	C	T	T	C	T	T
01.006.850	1	6850416	T	T	T	T	C	T	C	C		T	T	C	T	T	T	T	T	T	T	T	T	T	T	T	T	T		T		T	T	C	C	C	T		T	T		T	T		T	T	C	T
01.006.851	1	6850447	A	A	A	A	G	A	G	G	A	A	A	G	G	A	A		A	A	A	A	A	A	A		A	A		A		A	A	G	G		A		A	A		A	A			A	G		A
01.006.856	1	6857797	T	T	T		T		G					G	T	T		G		T		T	T						G				T		T	T	T						T		T	T	G	T	T
01.006.857	1	6857807	-	-		-	-	-	T	T		-	-	T	T	-		T		-	-	-	-	T	-		-		T	-	T	-	-		-	-	-		-	-			-	T	-	-		-	-
01.006.858	1	6858683	C	C	C	C	C		T	T		C	C	T	C		C	C	C	C	C	C	C	C	C	C	C	C	C	C	C	C	C	C	C	C	C	C	C	C	C	C	C	C	C	C	T	C	C
01.006.859	1	6858835	C	C	C		C	C	T	T	C	C	C	T	T	C		T	C	C	C	C	C	T	C	C	C		T	C	T	C	C	C			C	T	C	C		C	C		C	C	T	C	C
01.006.861	1	6862047	T	T	T	T	T		C	C		T		C	T	T	T			T	T	T	T		T		T		T	T	T	T	T		T	C	T		T	T	T	T	T	T		T	C	T	T
01.006.862	1	6862128	-	-	-	-	-							-	-	-	-	-	-	-	-	-	-	-	-	-	-	-	-	T	-	-	-	-	-	-	-	-	-	-	-	-	-	-	-	T	-	-	-
01.006.871	1	6871343	A	A	A		A		G	G		A		G	A	A					A	A	A	A	A		A		A	A		A			A	G	A		A	A						A	G		A
01.006.872	1	6871675	T	T	T	T	T	T	C	C	T	T	C	T	T	T	T	T	T	T	T	C	T	T	C	T	T	T	T	T	T	C	T	T	C	T	T	T	T	T	C	T	T	C	T	T	T	T	T
01.006.980	1	6980028	T		T	T		T		T	C	C	C	T		T	T			C		T	C		T			T	C					C		C					C		C			C	C		T
01.007.268	1	7268180	T	T	T	C	C	T	T	T	T	T	T	T	T	T	T	T	T	T	T	T	T	T	T	T	C	T		T	T	T	T	C	C	T	T	T	T	T		T	T		T	T	T	T	C
01.007.730	1	7729904	G	G	G	G	G	A	A	A	G	G	G	A		A	G			A	G	G	G		G	A	G	G		G		G		G	G	G	G		G	G	G	G	G	G	G	G	A	G	G
01.008.001	1	8000643	A	G	A	A	G	G		G	A		G	G		G	G		A	G	G	A	G		A		A	G	G	A		G	A	G	G	G	G		A	G	G	A	G	G	A	G	G	A	A
01.008.129	1	8129404	T	T	T	T	G	G	G	G	G	G	G		G	G	G		G	G	T	T			T	G	T	G	G	T	G	T	G	G	T	G	T	G	T	T		T	G	G	G	T	G	G	T
01.008.249	1	8248657		T		T		T					C		T	T	T			T						T	T			T		T	T		T	T		T	T		T					T			T
01.008.375	1	8378339			A				A	A	A	A							G		A			G		G	A		G	A					A				A	A	G				A			G	A
01.008.566	1	8565714	T	T	T	T	T	T		G				G	G	T	G	G	G	G	T	T	T	G	T	T	T	G	G	T	G	T		T	T	T	T	G	T	T	G	T	T	G	T	T		T	T
01.008.839	1	8838554		T		G		T			G				T												T												T		T
01.009.043	1	9042627	T	T	T	G	G	G	G	G	G	G	G	G	G	G	T	G	G	G	T	T	G	G	T	G	G	G	G	T	G	T	G	G	T	G	T	G	T	T	G	T	G	G	G	T	G	G	G
01.009.344	1	9343876	G		G				A	A		G		A						G		G	G		G		G	G		G		G	G	G	G	G		A	G	G	G	G	G	G	G	G		A	G
01.009.677	1	9677313	G	G	G	A	A	G	G	G	G	G	G	G	G	G	G	G	A	A	G	G	G	G	G	G	A	G	G	G	G	G	G	G	G	G	G	G	G	G		G	G		G	G	G	G	A
01.009.840	1	9839976	T	T	T	T	T	T	C	C	C	T	T	C	T	T	T	T	C	C	C	T	T	T		T	T	C	T	T	T	T	T	T	T	T	T	T	T	T	T	T	T	T	T		C	T	T
01.010.090	1	10089632	A	A	A	A		A		G		A	A	G	G	A		G			A	A	A	G	A	A	A			A	G	A	A	A	A	G			A	A		A	A		A	A	G		A
01.010.397	1	10396566	C	C	C	C	C	C	T	T	C	C	C	T	C	C	C	C	T	T		C	C	C	C	C	C	C	T	C	C	C	C	C		C	C	C	C	C	C	C	C	C		C	C		C
01.010.724	1	10724008	T	T	T	C	T	T		C	C	T	T		C	T	C		T	T	T	T	T	C	T	T	C	T	C	C	C	T	T	T	C	C	C		T	T	C	T	T	C	T	C	T	T	C
01.011.300	1	11299694	G	G	G	A	G	G	A	A	A	G	G	A	A	G	A		G	G	G	G	G		G	G	A	G		A		G	G	G	A	G	A		G	G	A	G	G	A	G	G	A	A	A
01.011.618	1	11617773	C	C	C	C	C		T	T	T	C	C	T	C	C	C	C		T	C	C	C	C	C	C	C	C	C	T	C	C	C	C	C	C	C	C	C	C	C	C	C	C		C	C	C	C
01.011.941	1	11941021	A	A	A	G	A	A	A	A	G	A	A	A		A	G	G	G	G	A	A	A		A	A	G	G	A	G		A	A	A	G	G	A	G	G	A	G	A	A	G	A	A	G	G	G
01.012.150	1	12154177	G	G	G	G	G	G	G	G	G	T	T	G		G	G	G	T	T	G	G	G	G	G	G	G	G	G	G	G	G	G	G	G	G	G	G	G	G	T	G	G	T	G	G	G	T	G
01.012.235	1	12234710	C	G	C	C	C	C	C	C	C	C	C	C	G	C	C	G	G	G	C	C	C	G	C	C	C	C	G	G	G	C	C	C	C	G	C	G	C	C	G	C	C	G	C	C	C	G	C
01.012.394	1	12394091	T	C	T	C	T	T	T	T	C	C	C	T	C	T	C	C	C	C	T	T	T	C	T	T	C	C	C	C	C	T	T	T	C	C	T	C	C	T	C	T	T	C	T	T	C	C	C
01.012.653	1	12653015				G			A						A		G	A				G		A	G	G	G			A			G			A	G	A	G		A	G	G	A		G	A	A	G
01.012.757	1	12756788	A	G	A	G	A	A	A	A	A	G	G	A	G	A	G	G	G	G	A	A	A	G	A	A	G	A	G	G	G	A	A	A	A	A	A	G	A	A	G	A	A	G	A	A	G	A	G
01.013.065	1	13065190	G	G	G	A	G	G	A	A	G	A	A	A	G	G	A	G	G	G	G	G	G	G	G	G	A	A	G	G	G	G	G	G	G	A	G	G	A	G	G	G	G	G	G	G	A	A	A
01.013.066	1	13067440	T	T	T	T	T	T	T	T	T	T	T	T	C	T	T	T	T	T	T	T	T	T	T	T	T	T	T	T	T	T	T	T	T	T	T	T	T	T	C	T	T	C	T	T	T	T	T
01.013.270	1	13270302	T	C	T	T	T	T	C	C	T	C	C	C		T	T		C	C	T	T	T		T	T	T	C				T	T	T	T	C	T		T	T		T	T	C	T	T	T	C	T
01.013.580	1	13579909	T	T	T	G	T	T	G	G	T	G	G		T	T	G	T	T	T	T	T	T	T	T	T	G	G	T	T		T		T	T	G	T	T	G	T		T	T	T	T	T	G	G
01.014.080	1	14079705	A	G	A	G	G	A	A	A	A	G	G	A	G	A	G	G	A	A	A	A	A	G	A	A	G	G	G	G	G	A	A	A	A	G	A	G	G	A		A	A		A	A	G	G	G
01.014.226	1	14226095	C		C	A	A	C	C	C	C	A	A	C	C	C	A	C		A	C	C	C		C	C	A				C	C	C	C	C	A	C	C	C	C	A	C	C	A	C	C	C	C	A
01.014.638	1	14637667	A	A	A	C	C	A	A	A	A	A	A	A	C	A	C	C	C	C	A	A	A	C	A	A	C	A	C	C	C	A	A	A	A	C	A	C	C	A		A	A		A	A	C	C	C
01.015.110	1	15110373	C	C	C		C	C	C	C	C	C	C	C		C	T	T	C	C	C	C	C	T	C	C			T	T	T	C	C	C	C		C	T		C		C	C		C	C
01.015.257	1	15257294	A	A	A	C	A	A		A	A	C		A		A	C	C	A	A	A	A	A	C	A	C	C	C	A	C	C	A	A	A		C		A	C	A	A	A	A				C	C	C
01.015.502	1	15501972	T	G	T	G	T	T	T	T	T	T	T	T		T	G	G	G	G	T	T	T	G	T	T	G	G	G	G	G	T	T	G	T	G	T	G	G	T	G	T	T	G	T	T	G	G	G
01.015.819	1	15818532	T		T	G	T	T	T	T	T	T	T	T	G	T	G	G	G	G	T	T				T	G	G	G	G	G	T	T	G	T	G	G	G	T	T	G	T	G	G	G	T	G	G	G
01.016.119	1	16118895	A	A	A	A	A	A	C	C	C	A	A		A	A	A	A	C	C	A	A	A	A	A	A	A	A	A	A	A	A	A	A	A	A	A	A	A	A	A	A	C	A	A	A	A	A	A
01.016.369	1	16368729	C	C	C	C	C	C	T	T	T	C	C	T	C	C	C	C	T	T	C	C	C	C	C	C	C	C	C	C	C	C	C	C	C	C	C	C	C	C	C	C	T	C	C	C	C	C	C
01.016.533	1	16533300	G	G	G	G	G	G	A	A	A	G	G	A	G	G	G	G	A	A	G	G	G	G	G	G	G		G	G	G	G	G	G	G	A	A	G	G	G	G	G	A	G	A	G	G	G	G
01.016.840	1	16840120	T	C	T	T	T	T	C	C		T	T	C	C	T	T	C	C	C	T	T	T		T	T	T	T	C	C	C	T	T	T	T	C	C	C	T	T	C	T	C	C		T		C
01.017.055	1	17055118	A	A	A	C	C	A	C	C	C	A			A	A	C	A	C	C	A	A	A	A		A	C	C	A	A	A	A	A		A		C	A	A	A	A	A	C	A	C	A	C	A	C
01.017.162	1	17162051	C	C	C	T	T	C	T	T	T	C	C	T	C	C	T	C	T	T	C	C	C	C	C	C	T	T	C	C	C	C	C	C	C	C	T	C	C	C		C	T		T	C	T	C	T
01.017.700	1	17685449	A	A	A	A	A	A	G	G	G	A	A	G		A	A		A	A	A	A	A	A	A	G	A	A		A		A	A	A	A	A	A	A	A	A		A	G		A	A	A	G	A
01.017.810	1	17810189	A	A	A	G	G	A				A	A			A	G		A	A	A	A	A		G		G	G				G	A	A	A		A		A	A		A	G		G	A			G
01.017.938	1	17937843	T	T	T	C	C	T	C	C	C	T	T	C	C	T	C	C	T	T	T	T	T	T	C	C	C	C	C	C	T	C	T	T	T	C	T		T	T	C	T	C	C	C	T	C	C	C
01.018.154	1	18153991	A	A	A	G		A	G	G		A	A	G		A	A	A	A	A	A	A	A		A	G		A				A	A	A	A	A	A	A	A	A	A	A	A	A	A	A	A	G
01.018.340	1	18339568	G	G			A		A	A	A	G				G			G	G	G	G	G	G	G	G	A	G		A	G		G			G				G	G	G				G	G	G	A
01.018.491	1	18490727		A	G	A	A			A	A		G	A			G	G				G			G	A		G		G				G		A			G			G	A				A		A
01.019.080	1	19080377	G	G	G	G	G	G	A	G	A	G	G	A	G	G	G	G	G	G	G	G	G	G	G	G	G	G	G	G	G	G	G	G	G	G	G	G	G	G	A	G	G	A	G	G	G	G	A
01.019.189	1	19189007	G	G	A	G	G	G	A	A	A	A	A	A	A	G	G	A	G	G	A	G	G	A	A	A	G	G	A	A	A	A	G	A	A	A	A		G	A	A	A	G	A	A	G	G	G
01.019.509	1	19508569	G	G	G	G	G	G	A	A	A	G	G	A	G	G	G	G	G	G	G	G	G	G	G	G	G	G	G	G	G	G	G	G	G	A	G	G	G	G	G	A	A	G	A	G	A	A	A
01.019.692	1	19691759	A	A	T	A	A	A	T	T		T	T	T	A	A	A	A	A	A	A	A	A	A			A	A	A	A	A	A	A	A	A	A	A	A	A	T	A	A	A	A	A	A	A	A
01.019.992	1	19992084	C	T	T	T	T	C	T	T	T	T	T	T	T	C	C	C	C	C	C	C	T	T	T	T	T	T	T	T	T	C	C	C	C	T	C	T	C	T	T	T	T	T	T	C	T	C	T
01.020.321	1	20320616	A	A	G	A	G	A	G	G	G	G	G	G	A	A	A	A	A	A	A	A	G	A	G	G	A	G		A	A	A	A	A	A	G	A		A	G		G	A		A	A	G	G	G
01.020.652	1	20652246	G	C	C	G	C	G	C	C	C	C	C	C	C	G	G	C	G	G	G	G	G	C	C	C	G	C	C	C	C	G	G	G	G	C	G	C	G	C		C	G	C	C	G	G	C	C
01.020.830	1	20831860	C	T	C	T	T	C	T	T	T	T	T	T	C	C	T	C		C	T	C	C	C	T	T	T	T	C	C	C	C	C		C	C	C	C	T	C		T	T		T	C		C	T
01.020.947	1	20946921	G	T		T	T	G	T	T	T	T	T	T	T	G	T	T	G	G	T	G		T	T	T	T	T	T	T	T	G	G	G	G	T	G	T	T	G	T	T	T	T	T	G	T	T	T
01.021.223	1	21223147		T	C	C	T	C	T	T	T	T	T	T	C	C	T	C	C	C		C	C	C	T	T	C	T	C	C	C	C	C	C	C	T	C	C	T	C		T	C		T	C	T	T	T
01.021.381	1	21380934	C	C	C	C	G	C	G	G	G	G	G	G		C	C		C	C	C	C	C		G	G	C	G	G			C	C	C	C	C	C	G	C	C	C	G	C	C	C	C	G	C	G
01.021.731	1	21731144	G		A	G	G	G	A	A	A	G	G	A	G	G	G	G	G	G	G	G			A	A	G		G	G	G	G		G	G		G	G	G	A	G	A	G	G	A	G		G	A
01.022.057	1	22056612	A	A	A	A	A	A	T	T	T	A	A	T	T	A	A	T	A	A	A	A	A	T	T	T	A	T	T	T	T	A	A	A	A	T	A	A	A	A		T	A	T	T	A	A	T	T
01.022.266	1	22265674	C	G	G	C	G	C	G	G	G	G	G	G	C	C	C	C	C	C	C	C	C	C	G	G	C	G	C	C	C	C	C	G	G	C	C	C	C	G		G	C		G	C	G	C	C
01.022.402	1	22402428	T	T		G	G		G	G	G	G	G	G		T	T	G	T	T	T	T	G		G	G	G	G				T	T	G	G	G	T		G	G		G	T		T	G	G	G	G
01.022.735	1	22734855	T	T	A	A	T	T	A	A	A	T	T	A	A	T	T	T	T	T	T	T		A	A	A	A	A	A	A	A	T	T	A	A	A	T	A	A	A	A	A	T	A	T	A	A	A	A
01.022.866	1	22865745	A	A	G	G	A	A	G	G	G	A	A	G	G	A	A	G	A	A	A	A	G	G	G	G	G	G	G	G	G	A	A	G	G	G	A	G	G	G	G	G	A	G	A	G	G	G	G
01.023.077	1	23077099	G		G	A	A	G	A	A	A	A	A	A	A	G	G	A	G	G	G	G	A	A		A	A	A	A	A	A	G	G	G	A	A	G	A	A	G	A	A	G	A	G	A			A
01.023.212	1	23211605	A	A	G	G			G	G	G	G				A	A	G	A	A	A	A	A	G	G	G	G	G	G		G	A	A		G		A	G	G	G		G	G		A	G	G	A	G
01.023.478	1	23478048	C	C	T	T	T	C	T	T	T	T	T	T	T	C	C	T	C	C	C	C	C	T	T	T	T	T	T	T	T	C	C	T	T	T	C	T	T	T	T	T	T	T	C	T	T	C	T
01.023.786	1	23786168	T	T	A	A	A	T	A	A	A	A	A	A		T	T	T	T	T	T	T	T	T	A	A	A	A	T	T	T	T	T	A	A	A	T	T	A	A		A	A		T	A	A	T	A
01.023.928	1	23927700	T	T	A	A	A	T	A	A	A	A	A	A		T	T	A		T	T	T	T	A	A		A			A	A	T	T			A	T	A	A	A		A	A		T	A	A	A	A
01.024.190	1	24189650	T	T	C	C	C	T	C	C	C	C	C	C	C	T	T		T	T	T	T	T	C	C	C		C	C			T	T	C	C	C	T	C	T	C		C	T		T	C		C	C
01.024.406	1	24405557	G	G	G	A	G	G	A	A	A	G	G	A	G	G	G	G	G	G	G	G	G	G	A	A	A	A	G	G	G	G	G	A	A	G	G	G	G	G		A	G		G	G	A	G	A
01.024.558	1	24558182	T	C	C	C	C	T	C	C	C	C	C	C	T	T	T	T	T	T	T	T	T	T	C	C	C	C	T	T	T	T	T	C	C	T	T	T	T	C		C	T		T	T	C		C
01.024.875	1	24874936	T	T	T	A	T	T	A	A	A	T	T	A	T	T	T	T	T	T	T	T	T	T	A	T	A	A	T	T	T	T	T	T	A	T	T	T	T	T		T	T	T	T	T	T	T	A
01.025.079	1	25079325	T	T	T	G	T	T	G	G	G	T	T	G	T		T	T		T	T	T	T		G	T	G	G			T		T		G				T	T			T	G	T	T			G
01.025.271	1	25270812	A	C	C	C	C	A	C	C	C	C	C	C	C	A	A	C	A	A	A	A	A	C	C	C	C	C	C	C	C	A	A	C	C	C	A	C	C	C	C		A		A	C	C	C	C
01.025.607	1	25606865	T	C	C		C	T		C	C		C		C	T	T	C	T	T		T		C	C	C			C	C	C	T	T	C	C	C	T	C	C	C	T	C	T	T	T	C	C		C
01.025.866	1	25865635		C	C	C	C	G	C	C		C	C	C	C	G	G	G		G	G	G	G	G		G	C	C	G	G	G			G		C			C	C			G		G	C	G	C	C
01.025.981	1	25981450	A	G	G	A	G	A	G		G	G		A		A	A	A	A	A	A	A	A		G	G	A	G	A	A		A	A	G	A		A	A	A	G	A	G	A	A	A	G	A	G	A
01.025.994	1	25994375	T		C	C	C		C	C		C	C	C	C	T	T			T					C	C	C	C				T	T			C	T			C		C
01.026.558	1	26558424	G		A	A	A	G	A	A	A	A	A	A	A	G	G	A	G		G	G				A	A			A	A	G		A	A		G	A	G			A	G	A	G	A		A	A
01.026.818	1	26817562	A	C	C		C	A	C	C	C	C	C	C	C	A	A	C	A	A	A	A	A	C		C	C	C	C	C	C	A	A	C	C		A	C	A	C		C	A		A	C	C	C	C
01.027.011	1	27011010	C	C	C		C	C		C		C	C	C	C	C	C	C	C	C	C	C	C		C	C	T	C	C		C	C	C	C	T	T	C	C	C	C	C	C	C	C	C	C	C	C	T
01.027.239	1	27238906	A	A	A	G	A	A	A	A	A	A	A	A	G	A	A	G	A	A	A	A	A	G	A	A	G	A	G	G	G	A	A	A	G	G	A	G	A	A	G	A	A	G	A	A	A	A	G
01.027.355	1	27355245	A	G	G	G	G	A		A	G			A	G	A	A	G	G	A	A	A	A				G	A	G			A	A	G	A	G	A		A	A	A	G	A		G	G	G	G	G
01.027.605	1	27604877	A	A	A	A	A	A	A	A	A	A	A	A	A	A	A	A	A	A	A	A	A	A	A	A	A	A	A	G	A	A		A	A	A	A	A	A	A	G	A	A	G	A	A	A	G	A
01.027.726	1	27726306	C	C	C	T	C	C	T	T	T	T	T	T	C	C	C	C	C	C	C	C	C	C	C	C	T	T	C	C	C	C	C	C	T	C	C	C	C	C		C	C		C	C	C	C	T
01.027.954	1	27953628	T	C	C	C	C	T	T	T	T	T	T	T		T	C		T	T	T	T	T		C	C	C	T		C	C	T	T	C	C	C		C	T	C	C	C	T		C	C	T	C	C
01.028.653	1	28653140	A	C	C	A	C	A	C	C	C	C	C	C	C	A	C	C	C	C	A	C	A	C	A	C	A	C	C	C	C	A	A		A		A	C	C	C	C	C	A	C	C	C	C	C	A
01.028.939	1	28939112	T	C		T	C	T	C	C		C	C	C	C	T			C	C	T	C	T	C	T	C	T	C		C	C	T	T			C	T		T	C		C	T		C	C	C	C	T
01.029.128	1	29128355	C	T	C	C	C	C	T	T	T	C	C	T	C	C	C	C	T	T	T	C	T	C	T	C	C	T	C	C	C	T	T	C	C	T	T	C	T	C	C	C	T	C	C	T	T	C	C
01.029.283	1	29283416	T	C	C	C	T		C	C	T	C	C	C	C	T	T		T	T	C	T	C	T	C	T	C	C	T	T	T	C	C	T	C	T	C	T	C	C	T	T	C	T	T	C	C	T	C
01.029.481	1	29481398	T	T	G	T	T	T	T	T	G	G	G	T	G	T	G	G	G	G	T	T	T	G	T	T	T	T	G	G	G	T	T	T	T	G	T	G	T	G	G	T	T	G	T	G	G	G	T
01.029.744	1	29744393	T	C	C	C	T	T	T	T	C	C	C	T	C	C	C		C	C	C	T	C		C	T	C	T				C	C	T	T	C	C		T	C		T	T		T	C	C	C	C
01.029.882	1	29881865	T	T		T	T	T	T	T				T	T	T	T	T			T	T		T			T	T		T				T					T		C	T	T	C	T				T
01.030.106	1	30106151	T		T	G		T	G	G			T	G	G			G	T	T	G	T	T	G			G	G	G		G	T		G		T	T	G	G	T		G	T		T	T			G
01.030.310	1	30309843	G	G		A	G	G	G	G	G			G	A	G			G	G		G	G		G	G	A	G					G	G	G		G		G	A		G	G	A	G
01.030.529	1	30529447							C	C	C			C					C	C			C		C			C					C				C		C			C							G
01.030.739	1	30739380	A	G	G	G	A	A	G	G	A	G	G	G	A	G	A	A	A	A	G	A	A	A	A	A	G	A	A	A	A	A	A	A	A	A	A	A	A	G	A	A	A	A	A	A	G	A	G
01.030.961	1	30960753	T	C	T		T	T		T	C	T	T	T	T	C	T		C	C	T	T	C	T		T			C	T	T	T	C	T	T	C	C		C	T	T	C	T	T	T	T	T	C	C
01.031.200	1	31208467	G		G	C	G	G	G	G		G	G	G	G	G	G	G	G	G	C	G	C	G	C	G	C	G	G	G	G	G	G	G	G	G	G	G	G	G	G	G	G	G	G	G	C	G	C
01.031.300	1	31309153	T	T	T	C	T	T	T	T	C	T	T	T	C	T	C	C	C	C	T	T	T	C	C	T	C	C	C	C	C	C	C	T	T	T	C	C	C	T	C	C	T	C	T	C	C	T	C
01.031.357	1	31356628	T	C	C	C	T	T	C	C	T	C	C	C		C	C	C	T	T	C	T	C	C	C	T	C	T	C	C	C	T	C	T	T	C	T	C	T	C		T	T	C	T	T	T	C	C
01.031.580	1	31579885	A	G	G	G	A	A	G	G	A	G	G	G	G	G	G	G	A	A	G	A	G	G	G	A	G	G	G	G	G	G	G	A	A	A	G	G	G	G		G	A		A	G	A	A	G
01.031.696	1	31695892	C		C	T	C	C		C	C	C	C	C	C	C	C	C	C	C	C	C			C	C	T			C	C	C	C	C	C		C	C	C	C	C	C	C	C	C	C		C	T
01.031.960	1	31960421	A	A	G	G	A	A	G	G	A	G	G	G	A	A	A	A	A	A	G	A	A	A	G	A	G	A	A	A	A	A	G	A	A	A	A	A	A	G	A	A	A	A	A	A	A	A	G
01.032.166	1	32166141	A	T	T	T	A	A	T	T	T	T	T	T	T	T	A	T	T	T	T	A	T		A	A	T	T	T			T	T	T	A	A	T	T	T	T	T	T	A	T	A	T	A	T	T
01.032.293	1	32292894			T	T			T										C	T																		C										C
01.032.310	1	32310109	A	A	G	G	A	A	G	G	A	G	G	G	A	A	A	A	A	A	A	A	A	A	A	A	G	A	A	A	A	G	A	A	A	A	A	A	A	G	A	A	A	A	A	A	A	A	G
01.032.509	1	32508761	T	T	C	C	T	T	C	C	T	C	C	C	C	T	T	C	T	T	C	T	T	C	C	T	C	T	C	C	C	C	C	T	T	C	T	C	T	C		T	T		T	C	C	T	C
01.032.788	1	32787546	T	C	C	C	T	T	C	C	T	C	C	C	C	C	T	C	T	T	C	C	T	C	C	T	C	T	C	C	C	C	C	C	T	C	T	C	T	C	C	T	T	C	T	C	C	C	C
01.032.979	1	32979482	C	C	G	G	C	C	G	G	C	G	G	G	C	C	C	C	C	C	C	C	C	C	C	C	G	C	C	C	C	G	C	C	C	G	C	C	C	G	C	C	C	C	C	C	C	C	G
01.033.082	1	33082285	G	A	A	A	G	G	A	A	A	A	A	A	G	A	G	G	A	A	A	A	A	G	A	G	A	A			G	A	A	A	G	A	A	G	A	A	G	A	G	G	G	G	G	G	A
01.033.365	1	33365410	G	G	A	A	G	G	A	A	G	A	A	A	A	G	G	G	G	G	A	G	A	G	G	G	A	G	G	G	G	A	A	G	G	A	A	G	G	A	A	A	G	A	G	A	G	G	A
01.033.663	1	33662681	C	C	T		C	C	C	T		T	T	T	C	C	C	C	C	C	C	C	C		C		T	C	C	C	C	C	C	C	C	C	C	C	C	T	C	C	C	C	C	C	C	C	T
01.033.902	1	33901624	C	T	T	T	C	C	T	T	C	T	T	T	T	T	C	T	C	C	T	T	C	T	T	C	T	T	T	T	T	C	T	T	C	C	T	T	T	T	T	T	C	T	C	T	T	T	T
01.034.121	1	34120540	G	A	A	A	G	G	A	A	G	A	A	A	G	A	G	G	G	G	A	A	G	G	A	G	A	G	G	G	G	G	A	A	G	G	A	G	G	A		A	G		G	A	A	A	A
01.034.340	1	34339928	C	C	A	A	C	C	A	A	C	A	A	A	A	C	C	C	C	C	A	C	C	C	C	C		C	C	C	C	C	A	C	C	A	A	A	C	A	C	A	A	C	C	A	A	A	A
01.034.647	1	34646891	T	T	T	T	T	T	T	T	C	T	T	T	T	T	T	T	C	C	T	C	C	T	C	T	T	T	T	T	T	T	C	T	C	T	T	T	T	T	T	T	T	T	T	T	T		C
01.034.814	1	34814147	G	G	A	A	G	G	A	A	G	A	A	A	G	G	G	A	G	G	A	G	G	A	G	G	A	A	A	A	A	G	G	A	G	G	A	A	A	A		G	A		G	G	G	G	A
01.034.990	1	34989525	A	G	G	G	G	A	G	G	G	G	G	G	G	G	A		G	G	G	A	G		G	A	G				G	A	G	G	G	A	G			G		A	G	G	A	A	A	G	A
01.035.305	1	35304915	A		G	G	G	A	G	G	A	G	G	G	A	G	A	G	A	A	A	A		G	A		G	G	G	G	G	A		A	A	G	A	G	G		G	A	G	G	A	G	G	G	G
01.035.508	1	35508234	C		C	T	C	C	T	T	T	C	C	T		C	C	C	T	T	C	C	C		T	C	T		C			C	C	C	T	C	C			C	C	C	C	C	C	C	T	C	T
01.035.780	1	35784965	A	A	C	C	A	A	A	A	C	C	C	A	C	A	A	C	C	C	C	C	C		A	A	C			C		A		C	A	A	C	C		C		A	C	C	A	A	A	C	A
01.035.785	1	35785252	T	T	T	T	C	T	C	C	T	T	T	C	C	C	T	C	T	T	T	T	T	C	C	T	T	C	C	C	C	T	T	T	C	T	T	C	C	T	C	T	T	C	T	C	C	T	C
01.035.790	1	35784965	C		C	C	T	C	T	T	C	C	C	T		T	C	C	C	C	C	C	C	T	T	C	C	T	T	T	T	C		C	T	C	C		T	C		C	C		C	T	T	C	T
01.036.093	1	36092933	A	A	G	A	A	A	G	G	G	G	G	G	G	A	A	A	G	G	G	G	G	A	A	A	A	A	A	A	A	G	A	G	A	A	G	A	A	G	A	A	G	A	A	G	G	A	G
01.036.316	1	36315889	T	G	T	G	G	T	T	T	G	T	T	T	G	G	T	G	G	G	G	G	G	G	G	T	G	G	G	G	G	G	T	G	G	T	G	G	G	T	G	T	T		T	G		G	G
01.036.462	1	36462131	G	G	A	G	G	G	A	A	A	A	A	A	G	G	G	A	A	A	G	G	G	A	G	G	G	A	A	A	A	G	G	A	G	A	G	A	A	A		G	G		G	G	A	G	G
01.036.770	1	36769555	T	C	C	T	C	T	C	C	C	C	C	C	T	C	T	T	C	C	T	T	T	T	T	T	T	T				T	T	C	T	T	T	T	T	C		T	T	T	T	T	T	T	T
01.037.094	1	37093614	C	C	T	C	T	C		T	T	T	T	T	T	T	C	C	T	T					C			C	C	C	C	C	C	C	C	C	C		C	T	C	C	C
01.037.125	1	37123756		A	T	T			A							T	T		A			T		T			A	T	A		T		A		A	A					A		T	A	A			A	T
01.037.250	1	37251118	C	C	A	A	A	C	A	A	A	A	A		C	A	C	C		A	C	C	C	C	C	C	A	A	C	C	C	C		C	C	C	C		A			C	A			A	A		A
01.037.404	1	37404228	A	A	C	A	C	A	C	C	C	C	C	C		C	A	C	C	C	C	A	A	C	A	A	A	A	A	C	C	A	A	A	A	A	A	C	A	C		A	A	C	A	C	A	A	A
01.037.665	1	37667538		G	A	A	A	G	A	A	A	A	A	A	G	A	G	G	A	A	A	A	A	G	A	G	A	A	G	G	G	A		G	A	G	A	G	A	A	G	G	A	G	A	A	A	G	A
01.037.745	1	37745314	C	C	C	T	C	C	C	C	T	C	C	C	T	C	C	T	T	T	C	T	T		T	C	T	T		T	T	T	C	C	T	T				C		C	T	T	T	T	T	T	T
01.037.906	1	37905540	G	G	G	T	G	G	G	G	T		G	G		T	G	T	T	T	T	T	G		T	G	T	G				T	G		T	G	T		T			G	T		G	G	G	G	T
01.038.101	1	38100703	C		C	T	C	C	C	C	T	C	C	C	C	T	C	C	T	T	T	T			T	C			C	C		T	T		C			C	T	C		C	T						T
01.038.354	1	38354481	T	T	C	C	T	T	C	C	C	C	C	C	T	C	T	T	C	C	C	C	C	T	C	T	C	C	T	T	T	C	C	T	C	C	C	T	C	C	T	T	C	T	C	T	T	T	C
01.038.475	1	38474989						G					G		A
01.038.728	1	38728348	A	A	G	G	G	A	G	G	G	G	G	G	G	G	A	G	G	G	G	G	G	G	G	A	G	A	G	G	G	G	G	A	G	G	G	G	G	G		G	G		A	A	G	A	G
01.038.833	1	38832644	C	C	T	T	T	C	T	T	T	T	T	T	C	T	C	C	T	T	T	T	C	C	T	C	T	T	C	C	C	T	C	C	T	T	T	C	T	T	C	C	T	C	T	T	T	C	C
01.039.491	1	39491320	A	A	G	G	A	A	G	G	A	G	G	G	A	A	A	A	A	A	A	A	A	A	A	A		A	A	A	A	A	A	A	G	A	A	A	A	G		G	A	A	A	G	A	G	A
01.039.804	1	39804045	G	G		G		G	T	T	T						G	G				G	G	G	T	G	G	G		G	G	T		G	G	G		G				G				G	G	G	G
01.040.012	1	40011720	T	C	T	T	T	T	T	T	T	T	T	T	C	T	T	C	T	T	T	T	T	C	T	C	T	C	C	C	C	T	T	T		T	T	C	T	T		C	T		T	C	T	C	C
01.040.172	1	40172207	A	G	A	A	G	A	A	A	A	A	A	A			A		A	A	A	A	A		A	G	A					A	A	G		G	A	G	A	A	G			G	A	G		G	G
01.040.450	1	40449718	T	C	T	T	C	T	T	T	T	T	T	T	C	T	T	C	T	T	T	T	T	C	T	C	T	C	C	C	C	C	T	C	C	C	T	C	T	T	T	T	T	T	T	C	C	C	C
01.040.647	1	40646869	A		G	G	G	A	G	G	A	G		G	G	A	A		A	A	A	G	A		G	A	G	G				G	G	G	G	G	A	G		G	G	G	A	G	G	G	G	G	G
01.040.802	1	40802340	G	T	T		T	G		T		T	T	T	G	G	G	G	G	G	G	T	G	G	G	G			G	G		T	G	T	T	G	G	G	T	T	G	G	G	G	G	T	T	G	G
01.041.093	1	41092747	G	G	A	A	G	G	A	A	G	A	A	A	G	G	G	G	G	G	G	G	G	G	G	G	A	G	G	G	G	G	G	A	A	G	G	G	A	A	G	G	G	G	G	G	G	G	G
01.041.431	1	41430879	T	C	C	C	C	T	C	C	T	C	C	C	C	T	T	C	T	T	T	C	T	C	T	T	C	C	C	C	C	C	T	C	C	T	T	C	C	C	C	T	T	C	T	C	C	C	C
01.041.550	1	41558545	T	C	C	C	T	T	C	C	T	C	C	C	C	T		C	T	T	T	C	T	C	T	T	C	C	C	C	C		T	C	C			C		C	C				T		C	C	C
01.041.750	1	41749893	G	T	T	T	G	G	T	T	G	T	T	T	T	G	G	T	G	G	G	T	G	T	G	G	T	T	T	T	T	T	G	T	T	T	G	T	T	T	T	G	G	T	G	G	T	T	T
01.041.979	1	41979292	A	A	A	A	A	A	A	A	A	A	A	A	G	A	A	G	A	A	A	A	A	G	A	A	A	A	G	G	G	A	A	A	A	A	A	G	A	A	G	A	A	G	A	A	A	A	G
01.042.090	1	42090376	C	G	G	G	C	C	G	G		G	G	G	C	C	C	C	C	C	C	G	G	C	C	C	G		C	C	C	G	C	G	G	G	C	C	G	G	C	C	C	C	C	C	C	C	G
01.042.257	1	42256543	G	G	G	G	G	G	G	G	G	G	G	G		G	G	A	G	G	G	G	G	A	G	G	G	G	A	A	A	G	G	G	G	A	G	A	G	G	G	G	G	G	G	G	G	G	A
01.042.440	1	42440469	T	T	C	C	T	T	C	C	T	C	C	C	T	T	T	T	T	T	T	T	C	T	T	T	C	T	T	T	T	T	T	C	C	C	T	T	C	C	T	T	T	T	T	C	C	C	T
01.042.576	1	42576491	T	T	G	G	T	T	G	G	T	G	G	G	T	T	T	T	T	T	T	T	G	T	T	T	G	T	T	T	T	T	T	G	G	T	T	T	G	G		T	T		T	T	G	G	T
01.042.749	1	42748735	C	T	T	T	C	C	T	T	C	T	T	T	C	C	C	T	C	C	C	T	T	T	C	C	T	T	C	T	T	T	C	T	T	C	C	C	T	T	C	C	C	C	C	T	C	T	C
01.043.245	1	43244646	G	G	A	A	G	G	A	A	G	A	A	A	G	G	G	G	G	G	G	G	A	G	G	G	A	G	G	G	G	G	G	A	A	A	G	G	A	A	G	G	G	G	G	G	G	A	G
01.043.566	1	43565777	C		T	T	C	C	T	T		T	T	T	T	C	C	T	T	C		T			C		T	T	T			T		T	T		C	T	T	T	C	C	C	C	C	T			C
01.044.176	1	44176233	C		G	G			G	G	C	G	G	G		C	C		C	C	C		G		C	C	G			C			C	G	G	G	C	G	G	G	C	C	C	C	C	G	G	G	G
01.044.385	1	44386290		C		T		C	T	T	C			C		C		C	C	C	C	C	C		T	C	T	C	C	C	C		C		C		T	C		C	C	C	C	C	T			C	T
01.044.538	1	44538024	T	T	T	C	T	T	C	C	T	T	T	T	C	T	T	C	T	T	T	T	T	C	C	T	C	T	C	C	C	T	T	T	T	T	C	C	T	T	C	T	T	C	C	C	T	T	C
01.044.814	1	44814341	C	T		T	T	C	T	T	C	T	T	T	T	C	C	T	C	C	C	C		T	T	C	T	T	T	T	T	C	C	T	T	T	T	T	T	C		C	C	T	T	T		T	T
01.044.973	1	44973463	C		C	G	G	C	G	G		G	G	G	C	C	C	G	C	C	C	C	C		G	C	G	G				C	C	G	C	C	G		G	C	G	C	C		G	C	G	G	G
01.045.154	1	45154129	A	A	A	T	A	A	T	T	A	A	A	A	T	A	A	T	A	A	A	A	A	T	T	A	T	A	T	T	T	A	A	A	A	T	T	T	A	A	T	A	A	T	T	T	T	A	T
01.045.468	1	45467616	G	G	G	A	G	G	A	A		G	G	G	A	G	G	A	G	G	G	G	G	A	A	G			A	A	A	G	G	G	G	A	A	A	G	G	A	G	G	A	A	A	G	A	A
01.045.628	1	45627940		A	A	A	A	A	A	A	A		A	A		A	A		A	A	A	A	A		G	A	A					A	A	A	A	G	G		A	A		A	A	A	G	G	A	G	G
01.045.890	1	45890178	C		C	A	C	C	A	A	C	C	C	C	C	C	C	C	C	C	C	C	C		A		A	C		C	C	C	C		C	C	A	C	C	C	C	C	C	C	A		C		A
01.046.053	1	46053358	C	T	T	T	T	C	T	T	C	T	T	T	T	C	C	T	C	C	C	C	C	T	T	C	T	T	T	T	T	C	C		T	T	T	T	C		T	C	C	T	T	T	T	T	T
01.046.369	1	46368530	A			G	A			G		G	G	A		A	A	G	A	A	A	A				A	G					A	A	G	A	A	G		A	A		A
01.046.600	1	46605369	C	C	C		C		G	G	C	G				C		G	C		C	C		C	C	C	G			C					C	G			C	C					C	G		G	C
01.046.698	1	46698130	A	G	G	G	G	A	G	G	A	G	G	G	G	A	A	G	A	A	A	A	A	G	G	A	G	G	G	G	G	A	A	G	A	G	G		A	G		A	A		G	G	A	G	G
01.046.825	1	46828365		G	G				A	A	G	G							G		G			G		G	A		G	G					G				G	G	G				G				G
01.047.056	1	47055851	T	T	T	T	T	T	T	T	T	T	T	T	T	T	T	T	T	T	T	T	T		A	T	T	T		T		T	T	T	A		A		T	T	T	T	T	T	A	T	T	T	A
01.047.256	1	47256337	A	A	A	A	A	A	A	A	A	A	A	A	G	A	A	G	A	A	A	A	A	G	G	A	A	A	G	G	G	A	A	A	G	G	G	G	A	A		A	A		G	G	G	G	G
01.047.700	1	47698400					C	C						C	T	C		T						T	T	C	C	C		T						C			C	C			C		T	C	C		T
01.047.827	1	47827352	A	A	A	A	A	A	A	A	A	A	A	A		A	A	T	A	A	A	A	A			A	A	A	T			A	A	A	A			T	A	A	T	A	A		T	A	A	A	T
01.048.017	1	48016967	C	C	C	G	C	C	G	G	G	C	C	C	C	G	C	C	G	G	C	C	C	C	C	C	G	C	C	C	C	C	C	C	C	C	C	C	C	C		C	G		C	C	C	C	C
01.048.365	1	48364739	A	G	G	G	G	A	G	G	A	G	G	G	G	A	A	G	A	A	A	A	A	G	A	A	G	G	G	G	G	A	A	G	G	G	G	G	A	G	G	A	A	G	G	G	G	G	G
01.048.540	1	48540365	C	T	T	T	T	C	T	T	C	C	C	T	C	C	C	C	C	C	C	C	C	C	T	C	T	T	C	C	C		C	C	T	C		C	C	T	C	C	C	C	T	T	C	C	T
01.048.698	1	48698209	T	T	T		T	T		G		T		T		T			T										T											T	T							T
01.048.786	1	48785805	T	C	C	C	C	T	C	C	C		T		C	T	T	C	C	T		T	T	C	C		C	C		C	C	C		T		C	C	T	C	T	C	T	T	C	C		C	C	C
01.048.979	1	48979047													T			T						T			A				T							T
01.049.259	1	49258637	A	G		A		A	A	A	A	A	A		G	A	A		A	A	A	A	A	G	A	G	A		G	G	G	G	A	A		G	G	G	G	G		A	A		G	G	G	G	G
01.049.325	1	49324550	A	T	T	T	T	A	T	T	A	A	A	T	T	A	A	T	A	A	A	A	A	T	T	T	T	T	T	T	T	T	A	A	A	T	T	T	T	T	T	A	A	T	T	T	T	T	T
01.049.473	1	49473004	C	T	T	C	T	C	C	C	C	C	C	T	T	C	C		C	C	C	C	C		C	T	C	T	C			T	C	C	T	C	T	C	T	T	C	C	C		T	T	C	C	T
01.049.706	1	49706266	C	C	C	C	C	C	C	C	C	C	C	C	T	C	C	C	C	C	C	C	C	C	C	C	C	C	C	C	C	T	C	C	C	C	C	C	C	C	C	C	C	C	T	C	C	C	T
01.050.551	1	50551418		C	C	C	C	C	T	T	C	C	C	C	C	C	C	C	C	C	C	C	T	C	T	C	C	C	C	C	C	C	C	T	C	C	C	C	C	C	C	C	C	C	C	C	C	C	T
01.050.752	1	50752416	A	C	C	C	C	C	C	C	C	C	C	C	C	C	C	C	C	C	C	C	C	C	C	C	C	C	C	C	C	C	C	C	C	C	C	C	C	C	C	C	C	C	C	C	C	C	C
01.051.636	1	51635851	T	C	C	T	C	T	T	T	C	T	T	T		C	T		C	C	T	T	C		T	C	T	C				T	T	T	T	C	T		C	C		T	C		T	C	T	T	T
01.051.971	1	51970887	G	G			G	G	G	G		G	G	G	G	A	G	G	A	A	G	G	A	G	G	G			G	G	G	G	G	G	G	G	G	G	G	G	G	G	A	G	G	G	A	G	G
01.052.269	1	52269351	A		G		G	A		G	G	G	G	G	G	G	A	A	G	G	G	G	G	A	G	G	G		A	A		G	A	G	G			A	G	G	G	G		G	G	G		G	G
01.052.590	1	52591679	T		C		C		T	T	T	T		T		T	T	T	T	T	T	T	T	T			T	T	T	T	T	T	T		T	T	T	T	C	C		C	T		T	T	T	T	T
01.052.648	1	52647687	G	G	G	G	G	G	G	G	G	G	G	G	G	G	G	G	G	A						G		G	G	G	G		G	G	G	G	G	G	G	G		G	G
01.053.684	1	53684134	A	C	C	C	C	A	C	C	C	C	C	C	C	C	C	C	C	C					C	C		C	C	C	C		A	C	C	C	C	C	C	C	C	C	C	C
01.053.889	1	53889051	A	C	C	C	C	A	C	C	C	C	C	C	C	C	C	C	C	C	C	C	C	C	C	C	C	C	C	C	C	C	A	C	C	C	C	C	C	C	C	C	C	C	C	C	C	C	C
01.054.350	1	54350491	G	A		G	A	G	G	G	G	G	G	G	G	G	G	G	G	G	G	G	G	G	G	A	G	A	G	G	G	G	G	G	G	G	A	G	A	A		A	G		G	G	G	G	G
01.055.339	1	55339282	A	A	A	A	A	A	C	C	A	A	A	A	A	A	A	A	A	A	A	A	A	A	A	A	A	A	A	A	A	A	A	A	A	A	A	A	A	A	A	A	A	A	A	A	A	A	A
01.055.538	1	55537968	C	T	T		T	C			T	C	C		T		T	T	T	T	C		T	T	C	T	T	T		T				C	C	T	T	T			T			T			T	T
01.055.696	1	55696196	T	T	C	C	C	T	T	T	C	T	T	C		C			C	C	T	T			T	C	C	C				T	T	T	T		C		C	C		C	T		C	T	C	C	T
01.055.901	1	55901418	T	T	T	C	T	T	T	T	C	T	T	T	T	C	C	C	C	C	T	T	C	C	T	T	C	C	C	T	C	C	T	C	C	T	T	C	T	T	T	T	C	T	T	C	T	T	C
01.056.106	1	56106412	T	T	T	T	T	T	T	T	A	T	T	T	A	A	A	A	A	A	T	T	A	A	T	T	T	T	A	A	A	T	T	A	A	T	T	A	T	T	A	T	T	A	T	T	T	T	T
01.056.423	1	56422725	A	A	G	G	G	A	A	A	G	A	A	A	G	G	G	G	G	G	A	A	G	G	A	G	G	G	G	G	G	G	G	G	G	G	G	G	G	G	G	G	G	G	G	G	G	G	G
01.056.737	1	56736827	T	T	C	T	C	T	T	T	T	T	T	T	C	T	C	C	T	T	T		C	C	T	T	T	C	C	C	C	C	C	C	C	T	C	C	C	C	C	C	T	C	C	C	C	C	C
01.056.896	1	56896383	G	G	G	A	G	G	G	G	A	G	G	G	G	A	G	G	A	A	G	G	G	G	G	G	A		G	G	G	G	G	G	G	G	G	G	G	G	G	G	G	G	G	G			A
01.057.045	1	57045442	A	A	A	C	A	A	C	C	C	C	C	C	C	C	C	C	C	C	C	A	A	C	A	C	C	C	C	C	C	A	A	A	A	C	A	C	A	A	C	A	C	C	C	C	C	C	C
01.058.160	1	58159778	C	C	C	C	C	C	C	C	T	C	C	C		T	C	C	T	T	C	C		C	C	C	C	C	C	C	C	C	C	C	C	C	C	C	C	C		C	C		C	C	C	C	C
01.058.621	1	58621310	C	C	C	C	C	C	T	T	C	C	C	C	C	C	C	C	C	C	C	C	C	C	C	C	C	C	C	C	C	C	C	C	C	C	C	C	C	C	C	C	C	C	C	C	C	C	C
01.058.688	1	58687645		C	C	C	C	C	C	T	C	C	C	C		C			C	C	C	C	C		C	C	C	C				C	C	C	C	C	C		C	C	C	C	C	C	C	C	C	C
01.058.903	1	58902870	G	G	G	G		G	G		A	G	G	G	A	G	A	A	A	A	G		G	A	G	G	G	G	A	A	A	G	G	G		G	G	A	G	G	A	G	G	A	G	G	G	G
01.059.347	1	59347383	T	A	A	A		A	A		A	A	A	A	A	A			A	A	A	T		A	A	A	A	A	A	A	A	A	A	A	A	A	A	A	A	A	A	A	A	A	A	A	A	A
01.059.350	1	59353563	G	G	C	G	G	G	C	C	G	G	G	C	G	G	G	C	G	G	G	G	G	C	G	G	G	G	C	C	C	G	G	G	G	G	G	C	G	C	G	G	G	G	G	G	G	G	G
01.059.986	1	59985879	G	G	G			G	G		G	G	G	G	G	G	G	G	G	T	G	G	G		G	G	G	G	G	G		G	G	G	G	G	G	G	G	G	G	G	G	G	G	G	G	G	G
01.060.215	1	60215099	G		C	G	G	G	C	C	G		G	C	C	G	G	C		G	G	G		C			G	G	C	C	C	G		C	G	C		C	G	C	C			C	G	C		G	G
01.060.418	1	60417716	A	A		A	A	A		T	A	A	A		T	A	A		A	A	A	A	A		A	A	A	T				A	A		A	A	A	T	A		T	A	A	T	A	T	T	A	A
01.060.662	1	60662002	G	G	G	G	G	G	A	A	G	G	G	G		G	G	G	G	G	G	G	G	G	G	G	G	G	G	G	G	G	G	G	G	G	G	G	G	G	G	G	G	G	G	G	G	G	G
01.060.822	1	60822471	A	A	A	A		A	C	C		A			A	A				A	A	A	A	A	A	A	A		A	A	A	A			A				A	C				A	A	C	C		A
01.061.101	1	61101477	G	G	G	A	G	G	G	G	G	G	G	G	G	G	G		G	G	G	G	G		G	G	A	G				G	G	G	G	G	G		G	G	G	G	A	G	G	G	G	G	A
01.061.416	1	61415897		C	G	C					C	C							C					C	C				C	G	C	C	C	C		C	C	C	C		C	C	C		C	C	C
01.061.557	1	61557390	G	G	A	G	G	G	G	A		A	A	A	G	A	G	G	A	A	G	G	G	G	G	G			G	G	G	G	G	G	G	G	G	G	G	A	G	G	A	G	G	A	A	G
01.061.711	1	61710935	G	G	A	G	G	G	A	A	G	G	G	A	G	G	G	G	G	G	G	G	G	G	G	G	G	G	G	G	G	G	G	G	G	G	G	G	G	A	G	G	G	G	G	G	G	G	G
01.061.908	1	61907917	C	C	T	C	C	C	T	T	C	C	C	T	C	C	C	C	C	C	C	C	C	C	C	C	C	C	C	C	C	C	C	C	C	T	C	C	C	T	C	C	C	C	C	C	C	C	C
01.062.244	1	62244497	G	A	A	G	A	G	A	A	A	A	A	A	G	A	G	G	A	A	G	G	G	G	G	G	G	G	G	G	G	G	A	G	G	G	A	G	A	A		A	A		G	G	A	G	G
01.062.540	1	62538670	G	G	T	G	G	G	T	T	G	G	G	T	G	G	G	G	G	G	G	G	G		G	G	G	G	G	G		G	G	G	G	G	G	G	G	T		G	G	G	G	G	G	G	G
01.062.558	1	62558115	A	G		A	G	A	G	G	G	G	G	G	G	G	A	A	G	G	A	A	A	A	A	A	A		A	A	A	A	G	A	A	G	G	A	G	G	G	G	G	G	A	G	A	G	A
01.062.870	1	62870090	T	C	T	T	C	T	T	T	C	C	C	C	C	C	T	C	C	C	T	T	T	C	T	T	T	T	C	C	C	T	C	T	C	C	C	C	C	T		C	C	C	T	C	T	C	T
01.063.090	1	63089629		A						A	A	A	A	A	T						A	T			A	A	A	A				A	A	A		A	A		A	T		A	A		A	A	A		A
01.063.212	1	63212211		G	T	G	G	G	T	T	G	G	G	G			G	T				G		T	G	G	G	G	T	T	T	G		G	T	G		T	G	T	G	G	G	G		G	G		G
01.063.479	1	63478636	A		G	A		A	G	G	A	A	A	A	G	A	A	G	A	A	A	A	A	G	A	A	A	A	G	G	G	A		A	G	A		G		G			A		A	A	A	A	A
01.063.789	1	63788624	A	A	G	A	A	A	G	G	A	A	A	A	G	A	A	G	A	A	A	A	G	G	A	A	A	A	G	G	G	A	A	A	G	A	A	G	A	G	A	A	A	A	A	A	A	A	A
01.063.937	1	63936944	G	C	G	C	C	G		G	C	C	C	C	G	C	G	G	C	C	G	G	G	G	C	G	C	G	G	G	C	G			G	C	C	G	C	G	G	C	C						C
01.064.250	1	64250001	A	C	A	C	C	A	A	A	C	C	C	A		C	A	A	C	C	A	A	A	A	C	A	C	A	A	A	A	A	C	C	A	A	C	A	C	A	A	C	C	A		C	A	C	C
01.064.315	1	64312669							A			G									G								A						G
01.064.578	1	64577847	C	C	C	T	C	C	C	C	T	T	T	C	C	T	C	C	T	T	C	C	C	C	T	C	T	C	C	C	C	C	C	T	C	C	C	C	C	C		C	T		C	C	T	C	T
01.064.853	1	64852858	T	C	T	C	C		T	T			C	C	C			T		C		C		T			C	C		T	T	T				C	C	T	C	T	C	C	C			C	C		C
01.065.139	1	65138580	T			A	T	T			A	A	A		T	A	T	T	A	A	T	T		T	A	T	A		T	T	T	T		T	T			T	T	T	T	T	A	T		T	T	T	A
01.065.400	1		C	C	C	C	C	C	A	A	C	C	C	C		C	C	A	C	C	C	C	A	A	C	C	C	C	A	A	A	C	C	C	C	C	C	A	C	C	C	C	C		C	C	C	C	C
01.065.641	1	65641073	A	G	A	G	G	A	A	A	G	G	G	G	A	A	A	A	A	G	A	A	A	A	G	G	G	A	A	A	A	A	G	G	A	G	G	A	G	A	G	G	G	G	A	G	A	G	G
01.065.920	1	65920268	C	C	C	C	C	C	T	T	C	C	C	C	T	T	C	T	T	C	C	C	T	T	C	C	C	C	T	T	T	C	C	C	C	C	C	T	C	C	C	C	C	C	C	C	C	C	C
01.066.025	1	66025249	A		A	A	A				A	A	A	A	A		A	A		A	A	A			A	A	A			C	C	A	A	A	A	A	A		A	A		A	A			A	A	A	A
01.066.273	1	66273322	A	A		A	A	A		G	A	A	A	A	A	G	A	G	G	A	A	A	G	G	A	A	A	A	G	G	G	A	A	A	A	A	A	G	A	A	A	A	A	A	A	A	A		A
01.066.568	1	66568330	G	G	A	G	G	G	A	A		G	G	G	G	A	A		A	G	A	G	A	A	G		G	G		A	A	G		G	G	G	G		G	A		G	G	G	G	G	G	G	G
01.066.844	1	66843585		C	A	C	C		A	A		C	C	C	A	A	C	C	A	C	C		A	A	C		C	C	A	A	A	C	C		C	C		C	C	A	C		C	C	C		C	C	C
01.067.230	1	67229707	A		G	G	G	A	G	G	G	G	G	G	G	G	G	G	G	G	G	G	G		G	G	G	G		G		G	G	G	G	G	G	G	G	G	A	G	G		G	G	G	G	G
01.067.428	1	67427720	G		G	A	A	G	G	G	G	G	G		G	G	G	G	G		G	G			G	G	A		G	G	G	G	G	G	G	G		G		G	G		G	G	G			A	A
01.067.641	1	67641070	G	G	G	G	G	G	G	A	G	G	G	G	G	G	G	G	G	G	G	G	G	G	G	G	G	G	G	G	G	G	G	G	G	G	G	G	G	G	G	G	G	G	G	G	G	G	G
01.069.185	1	69185208	C	C	G	G	C	C	G	G	G	G	G	G	C	G	G	C	G	G	G	G	G	C	G	C	G	G	C	C	C	G	G	G	G	C	C	C	G	G	C	C	G	C	G	G	G		G
01.069.512	1	69512197	G	G	T	T	G	G	T	T	T	T	T	G	G	T	T	G	T	T	T	T	T	G	T	G	T	G	G	G	G	T	T	T	T	T	G	G	G	T	G	G	T	G	T		G		T
01.069.803	1	69803349				C		C										C	T							C	C	C	C							C	C			T
01.069.830	1	69830127	C	T	T	T	T	C	T	T	T	T	T	T	C	T	T	C	T	T	T	T	T	C	T	T	T	C	C	C	C	T	T	T	T	T	T	C	C	T	C	T	T	C	T	T	C	C	T
01.069.960	1	69962993	G	G	G	G	G	G	G	G	G	G	G	G	G	G	G		G	G	G	G	G		G	G	G	G	G	G	G	G		G	G	G	G	G	G	G	A	G	G	A	G	G	G	G	G
01.069.970	1	69963087	T	T	G	G	T	T	G	G	G	G	G	G	G	G	G	G	G	G	G	G	G	G	G	T	G	G	G	G	G	G	G	G	G	G	T	G	G	G	G	T	G	G	G	T	G	T	G
01.070.167	1	70167413	T		C	C	T	T	C	C	C	T	T	T		C	C		C	T	C	C	T		C	T	C	C		T		C	T	C	C	C	T		C	C	C	T	T	C	T	C	C		C
01.070.445	1	70445458		T	T	T	T		T		T	T	T		A	T	T	A	T		T	T		A	T	T	T	T	A	A				T	T	A	T	A		T	A	T		A	A			A	T
01.070.548	1	70547900	T	G	G	G	G	T	G	G	G	G	G	G	T	G	G	T	G	T	G	G	T	T	G	G	G	G	T	T	T	T	T	G	G	G	G	T	G	G	T	G	T	T	T	G	G	G	G
01.070.788	1	70787796	G	G	T	T	G	G	T	T	T	G	G	G	T	T	T	T	T	G	T	T	G	T	T	G	T	G	T	G	T	G	T	T	T	G	G	T	G	T	G	G	G	G	T	T	T	T	T
01.070.993	1	70993408	T	T			T	T		C	C	T	T	T		C			C	T	T	C	T	C		T	T	T	C	T		C			T	T	T		T			T	T		T		T	T	T
01.071.306	1	71306241	C			A	C			A		C	C	C	C	A	A	C	A	C	A	A		C		C	A	A	C	A	C	C	C	A	A	C	C	C	A	C	C	C	A	C		C		C
01.071.636	1	71636131		T		C	C	T	C	C	C	T	T	T		C	C	C	C	T	C	C	T		C	C			C	T	C	C	C	C	C	C		C	T	C	C	C	T	C	T	C	T	C	C
01.071.851	1	71850797	A	G	G	G	G	A	G	G	G	G	G	G	G	G	G	G	G	G	G	G	G	G	G	G	G	G		G	G	G	G	G	G	G	G	G	G	G	G	G	G	G	A	G	G	G	G
01.071.983	1	71983183	G	A	G	A	G	G	G	G	G	A	A	A	G	A	G	G	G	A	G	G	A	G	G	G	A	G	G	G	G	G	G	A	G	G	G	G	G	G	G	G	G	G	G	A	A	A	A
01.072.147	1	72146603	G	T	G	T	T	G	G	G	G	G	G	G	T	T	G	T	G	T	G		T	T	G	T	T	T	T	T	T	G	T	T	G	T	T	T	T	T	T	T	T	T		T	T	T	T
01.072.457	1	72457227	T	C	C	C	C	T	C	C	C	C	C	C	T	C	C	T	C	T	C	C	T	T	C	C	C	T	T	T	T	T	C	C	C	C	C	T	T	T	T	C	T	T	T	T	T	T	C
01.072.778	1	72777712	A	A	G	G	G	A	G	G	G	G	G	G	A	A	G	A	G	G	G	G	A	A	G	G	G	A	A	A	A	G	G	G	G	A	G	A	A	A	A	G	A	A	A	A	A	A	G
01.073.016	1	73016406	C	C	C	T	C	C	C	C	C	T	T	T	C	C	C	C	T	T	T	C	C	C	T	C	T	C	C	C	C	C	C	T	T	C	C	C	C	C	C	T	C	C		C	C	C	T
01.073.342	1	73341730	C	A	A	A	A	C	A	A	A	A	A	A	C	A	A	C	A	A	A	A	A	C	A	A	A	C	C	C	C	A	A	A	A	C	A	C	C	A	C	A	A	C	C	C	A	A	A
01.073.524	1	73524097	G	G	G	A	G	G	G	G		A	A	A	G	G	G	G	A	A	A	G	G	G	A	G	A		G	G	G	G	G	G	A	G	G	G	G	G	G	A	G	G	G	G	G	G	A
01.073.648	1	73648327	G	G	G	A	G	G	G	G	G	A	A	A	G	G	G	G	A	A	A	G	G	G	A	G	A	G	G	G	G	G	G	G	A	G	G	G	G	G	G	A	G	G	G	G	G	G	A
01.073.874	1	73874227	T	C	T	C	T	T	T	T	T	C	C	C		C	T		C	C	C	C	T	T	C	T	C	C				T	T	T	C	C	T		C	T		C	C		T	T	C	C	C
01.074.054	1	74053840	T	T	T	C	T	T	T	T	T	T	T	C	C	T	T	C	T	T	T	C	C		T	T	C	T				T	T	T	T	T	T	C	T	C	C	T	C	C	T	C	C	C	C
01.074.649	1	74649193	A	A	A	A	C	A		C		C	C	C	C	C	C	C	C	C	C	C	C	C	C	C	A	A		C	C	A		C	C	C	C		A	C	C	C	C	C	A	C	C	A	A
01.074.783	1	74783164	G			G	A		A	A	A			G	G	A	A	G	A	A	A	G	A	G	A	A	G	G	G	G	G	G		A	G	A	A	G	G	G	G	A	G	G		A	G		G
01.075.013	1	75012910	A	A	A	A	A	A	T	T	T	T	T	A		A	T	T	T	T	A	A	A	T	A	T	A	A	T	T	T	T	A	A	A	A	T	T	A	T	T	T	A		A	T	T	T	A
01.075.169	1	75169183	C	T	C	T	T	C	T	T	T	C	C	C	C	T	T	C	T	T	T	C	C	C	T	T	T	T	C	C	C	T	T	T	T	T	T	C	T	C	C	T	C	C	C	C	T	C	T
01.075.385	1	75384891	A	A	A	A	A	A	G	G	G	A	A	A	A	A	G	A	G	G	A	A	A	A	A	G	A	A	A	A	A	G	A	A	A	A	G	A	A	A	A	G	A	A	A	A	A	A	A
01.075.563	1	75563292	A	A	A	A	A	A	G	G	G	A	A	A	A	A	G	A	G	G	A	A	A	A	A	G	A		A	A	A	G	A	A	A	A	G	A	A	A	A	G	A	A	A	A	G	G	A
01.075.895	1	75895405	C	C	C	A	C	C	C	C	C	A	A	A	C	C	C	A	C	C	C	A	C	A	C	C	A	C	A	C	A	C	C	C	C		C	A	C	C			A		A	C	C	A	A
01.076.110	1	76110670	C	C	C	C	C	C	T		T	C	C	C	C	T	T	C	T	T	C	C	C	C	C	T	C	T	C	C	C	T	C	C	C	T	C	C	T	C	C	C	C	C	T	C	T	C	C
01.076.157	1	76157044	A	A	A	A	A	A	G	G	G			A	A	G	G			G		A	A		A		A	G			A	G		A		A	A		G			A	A	A		A	A	A
01.076.508	1	76508342	G		A	A	A	G	A	A	A		A	A	A	G	A	A		A		A	A	A	A		A	A			A	A		G		A	A		A			A	A	A	G	A	A	A	A
01.076.807	1	76806824	T	C	T	T	T	T	C	C	C	C	C	T	C	C	C	C	C	C	T	T	T	C	C	C	T	C	C	C	C	C	T	C	C	C	C	C	C	T	T	T	T	T	T	C	C	C	T
01.076.950	1	76950463	T	C	T	T	T	T	C	C	C		T	T	C	C	C	T	C	C	T	T	T	T	C	C	T	C		C	T	C	T	C	C	C	C		C	T	C	T	T	C	T	C	C	C	T
01.076.986	1	76985877	A	G	A	G	G	A	G	G	G	G	G	G	G	G	G	G	G	G	G	G	A	G	G	G	G	G	G	G	G	G	G	G	G	G	G	G	G	A	G	A	G	G	G	G	G	G	G
01.077.295	1	77295211	T	C	T	C	C	T	T	T	T	T	T	T	T	T	T	T	T	T		T	T	T	T	T	C	T	T	T	T	T	C	T	T	T	T	T	T	T	T	T	T	T	T	T	T	C	C
01.077.628	1	77627556		A	A	C	C		A	A	A	A	A	A	A	C	C	A	C	C	C		A	A	A	C	C	A	A	A	A	C	C	A	A	C	A	A	A	A	A	A	A	A	C	A	A	A	C
01.077.660	1	77854895							T		T	C							C		T								C				T		C			C		T					T
01.077.746	1	77745633	C	C	C	T	T	C	C	C	C	T	T	T	T	T	T	T	T	T	T	T		T	C	T	T	C	T	T	T	T	T	C	C	T	C	T	C	C	T	C	T	T	T	T	T	T	T
01.077.976	1	77975840	G	A	A	G	G	G	A	A	A	A	A	G	A	A	A	A	A	A	G	A	G	A	A	A	G	A	A	A	A	A	G	A	A	A	A		A	A		G	A	A	G		A	G	G
01.078.176	1	78175708	C	T	T	C	C	C		T	T	C	C	C	C	T		C	T	T	C	T	C	C	T	T	C	T	C	C	C	T	C					C			C	C		C	C		T		C
01.078.527	1	78526833	T	A	A	T		T	A	A	A	T	T	A	A	A	A	T	A	A	T	A	T	T	A		T	A	T	T	T	A	T	A	A	T	A			A		T	A		T		A	T	T
01.078.700	1	78699958	G	T	T	G	G	G	T	T	T	G	G	T	G	T	T	T	T	T	T	T	G	T	T	T	G	T	T	T	T	T	G	G	T	G	T	T	T	T	T	G	T	T	G	T	G	T	G
01.078.877	1	78876820			C	T	T	T	C	C	C	T	T		T	C	C	C	C	C	C	C	T			C	T	C	C	C	C	C	T	T	C	C	C	C	C	C	C	T	T	C	T	C	T
01.079.094	1	79094273	A	C	C	A	A	A	C	C	C	A	A	C	C	A	A	A	C	C	A	A	A	A	C	A	A	C	A	A	A	A	A	A	C	A	C	A	C	C	A	A	C	A		A	A	C	A
01.079.218	1	79217653	G	A	A	G	A	G	A	A	A	G	G	G	A	A	A	G	A	A	G	G	G	G	G	A	G	A	G	G	G	A	G	G	A	A	A	G	A	A		G	A			A	A	A	G
01.079.687	1	79686740	C	C	C	C	C	C	C	C		C	C	C	C	C	C	C	C	C	C	C	C	C	C	C	C	C	C		C	C	C	C	C	C	C	C	C	C	C	C	C	C	C	C		C	T
01.079.700	1	79700000	C	T	C	T	T	C	T	T	T	C	C	T	C	T	T	C	T	T	T	T	C	C	T	T	T	T	C	C	C	T	T	T	T	T	T	C	T	C	C	C	T		T	T	T	T	T
01.079.970	1	79970253	G	G	A	G	G	G		A		G	G	G	G	G	G	G	G	G	G	G	G	G	G	G	G		G	G	G	G	G	G	G	G	G	G	A		G	G	G	G	G	G	G	G	G
01.080.403	1	80402966	C	C	T	C	C	C	T	T	T	C	C	C	C	C	C	C	C	C	C	C	C	C	C	C	C	T	C	C	C	C	C	C	C	C	C	C	C	T	C	C	C	C	C	C	C	C	C
01.080.664	1	80663694	A	A	A	A	A	A	A	A	A	A	A	T		A	A		T	T	A	A	A	A	A	A	A	A	A	A	A	A	A	A	A	A	A	A	A	A		T	A		A	A	A	A	A
01.080.986	1	80986409	G	G	G					G	G			G		G	G			A	G			G	G					G			G	G	G	G	G	G	G	G	G	G	G	G		G			G
01.081.774	1	81774254	G	G	G	G	G	G	G	G	G	G	G	G		G	G	G	G	A	G	G		G	G	G	G	G	G		G	G	G	G	G	G	G	G	G	G		G	G		G	G	G	G	G
01.081.924	1	81923549	A	A	A	A	A	A	A	A	A	A	A	A	A	A	A	A	A	A	A	A	A	A	A	A	T	A	A	A	A	A		A	T	A	A	A	A	A	A	A	A	A	A	A	A	A	T
01.083.652	1	83651617	C	C	T	C	T	T	T	T	T	C	C	T	C	T	C	C	T	T	T	C	C	C	C	T	C	T	C	C	C	C	T	T	C	C	C	C	T	T	T	C	C	T	C	C	T	T
01.084.741	1	84741020	C	C	C	T	T	C	C	C	C	C	C	C	C	C	C	C	C	C	C	C	C	C	C	C	T	C	C	C	C	C	C	T	C	C	C	C	C	C		C	C	C	C	C	T	C	T
01.085.746	1	85746230	C	T	T		T	C		T	T			T	T	T	C	T	T	T					C	T			T	T		T		T	C	T	T	T	T	T		T	T			C			C
01.085.984	1	85984145	C	T	T	C	T	C	T	T	T	C	C	T	C	T	C	C	T	T	C	C	C	C	C	T	C	T	C	C	C	T	C	T	C	C	T	C	T	T	C	T	T	C	C	C	T	C	C
01.086.274	1	86273731	A	G	G	A	G	A	G	G	G	A	A	G	A	G	A	G	G	G	A	A	A		A	G	A	G	A	A		G	A	G	A	G	G	G	G	G	G	G	G	G	A	A	G	G	A
01.086.515	1	86512390	C		C	C	C	C		C			C	C	C	C	C	C		C		C	C	C	C		C	C		C	C	C		C		C	C		C		T	C	C	T		C	C		C
01.086.759	1	86758937	G	G			G	G		A		A	A	A		G	G	G	A	A	A	A	G	G	A	G			G	G		G	G	G	G	G	G	G	G	G	G	A	G	G	G	A	G	G	A
01.086.925	1	86925152	C	A	A	C	C	C	A	A	A			C		A	C	C	C	C	C	C	C		C	A	C	A				A		C	C	C	A		C	A		C	C	C		C	C	C	C
01.087.170	1	87170371	G	A	A	G	G	G	A	A	A	G	G	G	G	A	G	G		G		G	G	G	G	A	G		G	G	G	A		G	G	G	G			A		G	G	G		G	G		G
01.087.180	1	87176779			T		C		T	T	T					T	C		C						T			T				T									T
01.087.455	1	87455308	G	A	G	G		G	A		A	G	G	G			G	A	G	G	G	G	G		G		G	A	A	A	A	A	G	A	G	A	G		A	A	G	G	A	G	G	G		A	G
01.087.749	1	87748760		A	A		A	A	A	A	A					A			G		G					A		A	G				G					G		A			G		G	G	A	A
01.087.874	1	87874423	G	T	T	G	T	T	T	T	T	G	G	G	G	T	G	G	G	G	G	G	G	G	G	T	G	T	G	G	G	G	G	G	G	G	G	G	G	T	G	G	G	G	G	G	G	G	G
01.088.112	1	88111643	C	G	G	C	G	G	G	G	G	C	C	G		G	C		C	C	C	C	C	C	C	G	C	G		G	C	C	C	C	C	C	C		C	G	C	C	G	C	C	C	C	C	C
01.088.308	1	88308225	T	T	C	T	C	C	C	C	C	T	T	C	T	C	T	T	T	T	T	T	T	C	T	C	T	C	T	T	T	T	T	T	T	T	T	T	T	C	C	T	T	C	T	T	T	T	T
01.088.546	1	88545718	C	C	T	C	T	T	T	T	T	C	C	T	C	T	C	C	C	C	C	C	C	C	C	T	C	T	C	C	C	C	C	T	C	C	C	C	T	T		C	C		C	C	T	C	C
01.088.741	1	88741078	C	C	T	C	T	T	T	T	T	C	C	T	T	T	C	T	T	T	T	C	C	T	C	T	C	T	C	T	T	C	T	T	C	C	C		T	T		T	C		C	C	T	C	C
01.089.061	1	89061275	G	G	A	G	A	A	A	A	A	G	G	A	A	A	G	A	A	A	A	G	G	A	G	A	G	A	A	A	A	G	A	A	G	A	G	A	A	A	A	G	A	A	G	G	A	A	G
01.089.234	1	89233760	C	C	T	C	T	T	T	T	T	C	C	T	C	T	C	C	T	T	T	C	C	C	C	T	C	T	C	C	C	C	T	T	C	T	C	C	T	T	C	C	C	C	C	C	T	T	C
01.089.429	1	89428845	G	G	A	G	A	A	A	A	A	G	G	A	G	A	G	G	A	A	A	G	G	G	G	A	G	A	G	G	G	G	A	A	G	A	G	G	A	A	G	G	G	G	G	G	A	A	G
01.089.691	1	89691079	T	T	C	T	C	C	C	C	C	T	T	C	C	C	T	C	C	C	C	T	T	C	T	C	T	C	C	C	C	T	C	C	T	C	T	C	C	C	C	T	C	C	T	T	C	C	T
01.089.963	1	89963318	T	T	T	T	T	T	T	T	T	T	T	T	C	T	T	C	C	C	C	T	T	C	T	T	T	T	C	C	C	T	T	C	T	C	T	C	T	T	C	T	C	C	T	T	T	C	T
01.090.186	1	90186493	G	G	G	G	G	G	G		G	G	G			G	G	G	A			G		G	G	G		G		G	G				G			G	G		G	G		G	G	G	G	G
01.090.353	1	90353109	G	A	G	G	A	A	G	G	G	A	A	G	A	A	G	A	G	G	G	A	G	A	A	A	A	A	A	A	A	G	G	A	A	A	A	A	A	G	A	A	A	A	A	A	A	G	A
01.090.556	1	90556172	T	C	T	T	C	C	T	T	T	C	C	T	C	C	T	C	T	T	T	C	T	C	C	T	C	C	C	C	C	T	T	C	C	T	C	C	C	T	C	C	T	C	C	C	C	C	C
01.090.730	1	90727291	A		A	A	A	A	A	A	A	G	G	A	G	A	A	G	A	A	A	G	A	G	G	A	G	A	G	G	G	A	A	G	G	A	G		A	A		G	A		G	G	G	A	G
01.090.879	1	90878958	G	G	A		G	G	A	A		G	G	A		G	G		A	A	A	G	A		G	G			G			A	G	G	G	G		G	G	A		G	G		G		G	G	G
01.091.259	1	91259429	G	A	G	G	G	G	A	A	A	A	A	A	G	G	G	G	G	G	A	A	G	G	A	G	A	G	G	G	G	G	G	A	A	G	G	G	G	G	G	A	G	G	A	A	G	G	A
01.091.525	1				A		G	A	A	A		G		A	A	A	A	G		A		A	G	G	A	A		A				A	G	A	A		A		A	A						G	G
01.091.590	1	91589769	G	A	A	A	G	G	G	G	G	A	A	G	G	G	G	G	A		A	A	A	G	A	G	A	G	G	G	G	A	G	A	A	G	G	G	G	A	G	A	G	G	A	A	A	G	A
01.091.757	1	91757232	T	T	G	G	T	T	T	T	T	T	T	T	G	T	T		G	G	T	T	G	G	T	T	T	T		G	G	G	T	T	T	G	G	G	T	G		T	G		T	T	G	G	T
01.091.974	1	91973878	C	T			C	C	T	T	T	T	T	T	C	C	C	C	C		T			C	T	C	T	C	C	C	C	C	C	T	T	C	C	C	C		C	T	C	C	T	T	C	C	T
01.092.273	1	92273228	G	A	A	A	G	G	A	A	A	A	A	A		G	G	A	G	G	G	A	A		A	A	A	A	A	G	A	A	G	A	A	G	A	A	A	G		A	A	G	A	A	A	A	A
01.092.444	1	92444048	T	T	T	T	C	C	T	T	T	T	T	T	C	C	T		C	C		T	T		T	T	T	T				T	C	T	T	C			T			T	T		T	T			T
01.092.656	1	92655647	C	C	C	C	C	C	C	C	C	C	C	C	C	C	C	C	T	T	T	C	C	C	C	C	C	C	C	C	C	C	C	C	C	C	C	C	C	C	C	C	C	C	C	C	C	C	C
01.092.894	1	92893980	C	C	C	C	C	C	C	C	C	C	C	C	C	C	C	C	T	T	T	C	C		C	C	T	C	C			C	C	C	C	C		C	C	C	C	C	C	C	C	C	C	C	T
01.092.970	1	92971422	A	G	G	G	G	G	G	G	G	A	A	G	G	G	A	G	A	A	A	G	G	G	G	A	A	A		G	G	G	G	G	G	A	G		A	A	G	G	A	G	G	G	A	A	A
01.093.206	1	93206319	T	T	T	T	T	T	C	C	C	C	C	C	T	T	T	C	T	T	T	T	T	C	C	C	T	C	C	C	C	T	T	C	T	C	C	C	C	C	C	T	C	C	C	T	C	C	T
01.093.348	1	93348482	T	T	T	T	T	T	C	C	C	T	T	C	T	T	T	T	T	T	T	T	T	T	T	T	T	T	T	T	T	T	T	C	T	T	C	T	T	T		T	C	T	C	T	C	C	T
01.093.563	1	93563250	T		T	T	C	C		C	C	C	C	C	C	C	T	C	T	T	T	T	T	C	T	C	T		C	C	C	T	C	C	T	C	C	C	C	C	C	T	C	C		T	T	T	T
01.093.570	1	93567731	A	A	A	A	C	C	C	C	C	A	A	C	A	C	A	A	A	A	A	A	A	A	A	A	A	A	A	A	A	A	C	C	A	A	A	A	A	A	A	A	A	A	C	A	A	A	A
01.093.874	1	93874424		C	C	C	C		C	C	C	C	C	C	C	C		C		C			C	C	T	C	T		C	C	C	T	C	C	C	C	C		C	C	C	C	C	C	C	C	T	C	C
01.094.123	1	94122694	G	A	G	A	G	G	A	A	A	A	A	A	G	G	G	G	G	G	G	G	A	A	G	A	G	A	G	G	G	G	G	A	A	A	G	G	A	A	G	A	A	G	A	A	G	A	G
01.094.380	1	94379843	C	G	C	C	G	C	G	G	G	G	G	G	G	C	C	G	C	C	C	C	G	G	C	G	C	G	G	G	G	C	G	G	G	G	G	G	G	G	G	G	G	G	G	G	G	G	C
01.094.480	1	94479761	G	G	G	G	G	G	G	G	G	G	G	G	G	G	G	G	A	A	A	G	A	G	A	G	A	G	G	G	G	A	G	G	G	G	G	G	G	G	G	G	G	G	G	G	G	G	A
01.094.834	1	94834083	C	T		C	T	C		C		T	T		T	C	C	T		T	T	C	T	T		T				T		T	T	C	C	T	T	T	T	T	T	C	T	T		C		T	T
01.095.045	1	95045186	A		A		A				A		A			A	A											A					A										A	G	A
01.095.293	1	95293465	A	A	A	A	A	A	A	A	A	A	A	A	A	A	A	A	T	T	T	A	T	A	A	A	T	A	A	A	A	T	A	A	A	A	A	A	A	A	A	A	A	A	A	A	A	A	T
01.095.478	1	95478134	A	G	A	A	G	A	A	A	A	G	G	A	G	A	A	G	G	G	G	A	G	G	G	G	G	G	G	G	G	G	G	A	A	G	G	G	G	G	G	A	G	G	A	A	G	G	G
01.095.687	1	95687102	T	C	T	T	C	T	T	T	T	T	T	T	T	T	T		C	C		T	C	C		T	C	T	T	T	T	C	C	T	T		C		T	T	T	T		T	T	T	C		C
01.095.904	1	95904302	T	C	T	T	C	T	T	T	T	T	T	T	C	T	T	C	C	C	C	T	C		C	T	C	T	C	C	C	C	C	T	T	C		C	T	T	C	T	C	C	T	T	C	C	C
01.096.036	1	96035973	A	T	A	A	T	A	A	A	A	A	A	A	T	A	A	T	T	T	T	A		T	T	A	T	A	T	T	T	T	T	A	A	T	T	T	A	A	T	A	T	T	A	A	T	T	T
01.096.401	1	96400965	G	G		G	G	G	G	G	G	G	G	G	T	G		T	T	T	T	G	T	T	G		T	G		T	T	T	G	G	G	G	T	T	G	G	T	G	G	T	G	G	G	G	T
01.096.681	1	96680815	T	G	T	T	G	T	T	T	T	T	T	T	G	T	T	G	G	G	G	T	G	G	T	G	G	T		G	G	G	G	T	T	T	G		T	T	G	G	G	G	T	T	T	G	G
01.096.894	1	96893859	C	A	C	C	A	C	C	C	C	C	C	C	A	C	C	A	A	A	A	C	A	A	C	A	A	C	A	A	A	A	A	C	C	A	A	A	A	C	A	A	A	A	C	C	A	A	A
01.097.186	1	97185886	A	G	A	A	G	G	G	G	G	G	G	G	G	G	A	G	G	G	G	G	G	G	G	G	G	G	A	G	G	G	G	G		G	G	A	G	G	A	G	G	A	G	G	G	G	G
01.097.666	1	97666108	G	G	G	G	G	G	G	G	G	C	C	G	C	G	G	C	C	C	C	G	C	C	C	C	C	C	G	G	G	C	G	G	G	C	C	G	C	C		G	C			G	C	C	C
01.097.942	1	97942151	A	G	A	A	G	A	A	A	A	G	G	A	G	A	A	G	G	G	G	A	G	G	G	G	G	G	G	G	G	G	G	A	A	G	G	G	G	G	G	G	G	G	A	A	G	G	G
01.098.295	1	98294598	A	G	A	A	G	A	A	A	A	G	G	A	G	A	A	G	G	G	G	A	G	G	G	G	G	G	G	G	G	G	A	A			G	G	G	G	G	G		G	A	A	G		G
01.098.482	1	98481664	A	G		A	G			A		G	G	A	G	A		G	G	G	G	A	G	G	G	G	G	G	G	G	G	G	A	A	A	G	G	G	G	G	G	G	G	G	A	A	G	G	G
01.098.745	1	98745025	G	T	G	G	G	G	G	G	G	T	T	G	T	G	G	T	T	T	T	G	T	T	G	T	T	T	T	T	T	T	G	G	G	T	T	T	T	T		G	T		G	G	T	G	T
01.099.019	1	99018611	T	A	T	T	T	T	T	T	T	A	A	T		T		A	A	A	A	T	A	A	T		A	A	A	A	A	A	T	T	T	A	A	A	A	A		T	A		T	T	T	A	A
01.099.234	1	99233893	T	G	T	T	T	T	T	T	T	G	G	T	G	T	T	G	G	G	G	T	G	G	G	G	G	G	G	G	G	G	T	T	T	G	G	G	G	G	T	T	T	T	T	T	G	T	G
01.099.449	1	99448939	A	T	A	A	A	A	A	A	A	T	T	A	A	A	A	A	T	T	T	A	T	A	A	A	T	T	A	A	A	T	A	A	A	A	A	A	T	T	A	A	A	A	A	A		A	T
01.099.515	1	99513504			A		A		A	A		G		A				A	G		G		G	A					A											G									G
01.099.640	1	99641721	A	A	A	A	A	A	A	A	A	A		A		A		A	G	G	G	A	G	A	A	A	G	A	A	A	A	G			A	A	A	A		A	A			A	A			A	G
01.099.793	1	99792614	A		A	A	T	A	A	A	A	T	T	A		A		T	T	T	A	A		T	A	A	T	T	T	T	T	T	A		A	A	A	T	T	T		T	A			A	T	T	T
01.099.956	1	99956445	A	A	A	A	A	A	A	A	A	A	A	A	A	A	A	A	G	G	A	A	A	A	A	A	G	A	A	A	A	G	A	A	A	A	A	A	G	A	A		A	A	A	A	A	A	G
01.100.136	1	100136069	T	C	T	T	C	T	T	T	T		C	T	T	T	T	T		C	C	T	T	T	C	T	C	C	T	T	T		T		T	T	T	T	C	C	T	C	T	T	T	T	T	T	C
01.100.365	1	100364565		C	T		C	T	C	C	C	C	C	C				C		C	T	T					C					C	T		T	C			C	C		C	T		T	T	C
01.100.485	1	100484781	T	A	T	T	A	T	T	T	T	A	A	T	A	T	T	A	A	A	T	T	T	A		T	A	A	A	A	A	A	T	T	T	T	T	A	A	A		A	T		T	T	T	T	A
01.100.643	1	100643294	G	G	G	G	G	G	G	G	G			G		G	G	T	T	T	G	G	G		T	G	T					T	G	G	G	T	G		T	T	T	G	G		G	G	G	T	T
01.100.889	1	100889257	T	G	T	T	T	T	T	T	T	G	G	T	G	T	T	G		G	T	T	T	G	G	T	G	G	G	G	G	G	T	T	T	G	T	G	G	G	G	T	T	G	T	T	T	G	G
01.101.388	1	101387965	A	A	A	A	A	A	A	A	A		A	A	T	A	A	T	T	T	A	A	A		T	A	T	A	T			T	A	A	A	T	A	T	T	A		A	A		A	A	A	T	T
01.101.542	1	101541596	T		T		T	T		T		G		T		T	T		G		T	T				T	G					G	T		T	G			G	G					T	T			G
01.101.715	1	101714699	T		T	T		T	T		T			T	A	T			A	A	T		T	A	A							A	T	T	T			A	A	T						T		A	A
01.101.846	1	101845747	A		A	A	G		A	A	A	G	G	A	G	A	A	G	G	G	A	A	A	G		A	G	G	G	G	G	G	A	A	A	G	A	G	G	G		G	A		A	A	G		G
01.102.294	1	102294432	G	G	G	G	G	G	G	G	G	G	G	G		G	G		T	T	G	G	G			G	T	G				T	G	G	G		G		T	G		G	G		G	G	G		T
01.102.630	1	102629501	C	C	C	C	C	C	C	C	C	C	C	C	C	C	C		A	A	C	C	C			C	A	C				A	C	C	C		C		A	C		C	C	C	C	A			A
01.102.953	1	102953079	G	G	G	G	G	G	G	G	G	G	G	G	G	G	G	G	A	A	G	G	G	G	G	G	A	G	G	A	G		G	G	G	G	G	G	A	G		G	G		G	A			A
01.103.190	1	103189737	T	G	T	T	G	T	G	G	G	G	G	G	G	T	T		G	G	T	T	T		G	T	G	G		G		G	T	T	T	G	T		G	G		G	T	G	T	G	G	G	G
01.103.396	1	103396470	C		C	C	C	C		T	T		T	T	C	C	C		C	C	C	C	C		C	C	C			C		C	C	C	C	C	C		C	T		C	C		C	C	C	C	C
01.103.560	1	103559605	G		G	G	G	G	G	G	G	G	G	G	G	G	G	G	A	A	G	G	G		G	G	A	G				A	G	G	G	G	G		A	G		G	G		G	A	G	G	A
01.103.869	1	103869107	C	C	C	C	C	C	C	C	C	C	C	C	C	C	C	C	T	T	C	C	C	C	C	C	T	C	C	C	C	T	C	C	C	C	C	C	T	C	C	C	C	C	C	T	C	C	T
01.104.109	1	104108898	G	G	G	G	G	G	G	G	G	G	G	G	A	G	G	A	A	A	G	G	G	A	A	G	A	G	A	A	A	A	G	G	G	G	G	A	A	G	A	G	G	A	G	A	A		A
01.104.480	1	104479605	A		A	A	A	A	A	A	A		A		A	A	A	A		G		A	A	A			G	A		G	A								G				A	A		G	G		G
01.104.598	1	104598019	A	A	A	A	A	A	A	A	A	A	A	A	A	A	A	A	G		A	A		A	A	A	G	A	A	A	A	G	A	A	A	A	A		G	A		A	A		A	G	A	A	G
01.104.744	1	104743946	A	A	A	A	A	A	A	A	A	A	A	A	A	A	A	A	G	G	A	A	G	A	G	A	G	A	A	A	A	G	A	A	A	G	A	A	G	A		A	A		A	G	A	G	G
01.105.003	1	105002540	A	A	A	A	G	A	A	A	A	A	A	A	G	A	A	A	G	G	A	A	G	A	G	A	G	A	G	A	A	G	A	A	A	A	A	A	G	A	A	G	A	A	A	G	A	G	G
01.105.433	1	105433079	C	C	C	C	C	C	C	C	C	C	C	C	T	C	C	T	T	T	C	C	T	T	C	C	T	C	T	T	T	T	C	C	C	T	C	T	T	C	T	C	C	T	C	C	C	T	T
01.105.743	1	105743066	C	C	C	C	T	C	C	C	C	C	C	C	C	C	C	C	T	T	C	C	C	C	C	C	T	C	C	C	C	T	C	C	C	T	C	C	T	C		T	C		C	C	T	T	T
01.105.982	1	105982018	T	T	T	T	C	T	T	T	T	T	T	T	T	T	T	T	C	C	T	T	T	T	T	T	C	T	T	T	T	C	T	T	T	T	T	T	T	T	T	C	T	T	T	C	T	T	C
01.106.159	1	106158648	T	T	T	T	T	T	T	T	T	T	T	T		T	T		G	G	T	T	G	T	T	T	G	T	T	T	T	T	T	T	T	T	T	T	T	T	T	T	T	T	T	G	T	G	G
01.106.235	1	106235742	G	G	G	G	G	G	G	G	G	G	G	G	G	G	G	G		A	G	G	G	G	G	G	A	G	G	G	G	G	G	G	G	G	G	G	G	G		G	G	G	G	A	G	A	A
01.106.479	1	106479489	T	T					T	T	T	T	T				T	G	G	G	T		G	G	T	T	G	T	G	G	G	T	T	T	T		T	G	G	T	G	T		G	T	G	G	G	G
01.106.708	1	106708120	A	A	A	A	C	A	A	A	A	A	A	A	C	A	A	C	C	C	A	A	A	C	A	A	C	A	C	C	C	C	A	A	C	C	A	C	C	A	C	C	C	C	A	C	C	C	C
01.106.868	1	106867767	G	G	G	G	G	G	G	G	G	G	G	G	G	G	G	G	A	A	G	G	G	G		G	A		G	G	G	G	G	G	G	G	G		G	G		A	G	G	G	A	G	G	A
01.107.060	1	107059760		A	A	A	A	A		C		A	A	C		A	A	A	C		A	A	A		A	A	C	A	C			C	A	A	A	A	A		C	A		C			A	C	C	A	C
01.107.327	1	107326739	T	T	T	T	G	T	T	T	T	T	T	T	G	T	T	G	G	G	T	T	T	T	T	T	G	T	G	G	T	T	T	T	G	G	T	G	G	T	G	G	T	G	T	G	T	G	G
01.107.355	1	107355900	C						C			C							T		C			C					T				C		T					C					C
01.107.448	1	107447749	C	T	C	C	T	C	C	C	C	C	C	C	T	C	C	T	T	T	C	T	T			C	T	C	C	C	C			C	T	T	C	C	T		T	T	C	T		T	T	T	T
01.107.768	1	107767892	T	T	T	T	T	T	T	T	T	T	T	T	T	T	T	T	A	A	T	T	T	T	T	T	A	T	T	T	T	T	T	T	T	T	T	T	T	T		A	T		A	A	A	T	A
01.107.897	1	107896698	C	C	C	C	T	C	C	C	C	C	C	C	T	C	C	T	T	T	C	C	C	T	C	C	T	C	T	T	T	C	C	C	T	C	C	T	C	C	T	T	C	T	T	T	T	T	T
01.108.191	1	108190773	C	C	C	C	C	C	C	C	C	C	C	C	C	C	C	C	T	T	C	C	C	C	C	C	T	C	C	C	C	C	C	C	C	C	C	C	C	C		C	C	T	T	T	C	C	T
01.108.357	1	108356550	G	G	G	G			G		G							G																				G		G					A			G
01.108.483	1	108482778	G	G	G	G	G		G	G	G	G	G	G	G	A	G	G			A	G	A	G	G	G	A	G	G	G		A	G	G	G	G	G	G	G	G		G	A		A		G	G
01.108.703	1	108703128	A	A	A	A	A	C	A	A	A	A	A	A	C	C	A	C	C	C	C	A	C	C	A	A	C	A	C	C	C	C	A	A	A	C	A	C	C	A	C	A	C	C	C	C	C	C	C
01.108.865	1	108864879	A	A		A	C	C		C		A	A	C		C	A	C	A			A		C	A	A		A		C			A	A			A			A	C	A
01.109.071	1	109071438	A	A	A	A	G	G	A	A	A	A	A	A	A	G	A	A	A	A	G	A	G	A	A	A	G			A	A	A	A	A	A	A	G	A	G	A	A	A	A	A	G	G	A	A	G
01.109.325	1	109325317	A	A	A	A	G	G	A	A	A	A	A	A	G	G	A	G	A	A	G	A	G	G	A	A	G	A	G	G	G	A	A	A	A	A	G	A	G	A		A	A		G	G	A	G	G
01.109.532	1	109532168	T	C	T	T	T	T	C	C	C	C	C	C		T	T		C	C	T	C	T		C	C	T	C				C	C	C	C	C	T	C	T	T		C	C		T	C	T	C	T
01.109.983	1	109982910	T	C	T	T	T	T	C	C	C	C	C	C	C	T	T	C	C	C	T	C	T	C	C	C	T	C	C	C	C	C	C	C	C	C	T	C	C	T	C	C	C	C	T	C	C	C	T
01.110.202	1	110201616	G	G	G	G	G	G	A	A	A	G	G	A	G	G	G	G	G	G	G	G	G	G	G	G	G	G	G	G	G	A	G	G	G	G	G	G	A	G		G	A	G	G	G	A	G	G
01.110.354	1	110353609	A	T	A	A	A	A	T	T	T	T	T	T		A	A		T	T	A	T	A		T	T	A	T	T	T		T	T	A	A	T	A	A	T	A		T	T	T	A	T	T	A	A
01.110.836	1	110835921	C	T	C	C	C	C	T	T	T	T	T	T	C	C	C	C	T	T	C	T	C	C	T	T	C		C	C	C	T	T	T	C	C	C	C	T	C	C	T	T	C	C	T	T	C	C
01.111.046	1	111045570	T	C	T	T	T	T	T	T	T	C	C	T	C	T	T	C	C	C	T	C	T	C	C	C	T	C	C	C	C	T	C	T	C	T	T	C	T	T		C	T		T	C	T	C	T
01.111.487	1	111487495	T	C	T	T	T	T	T	T	T	C	C	T	C	T	T	C	C	C	T	C	T	C	C	C	T	C	C	C	C	T	C	T	C	T	T	C	T	T		C	T		T	C	T	C	T
01.111.815	1	111814872	A	C	A	A	A	A	C	C	C	C	C	C	C	A	A		C	C	A	C	A	C	C	C	A	C	C	C	C	A	C	A	C	A	A	C	A	A	C	C	A	C	A	C	C	C	A
01.111.968	1	111968324	A	C	A	A	A	A	C	C	C	C	C	C	C	A	A	C	C	C	A	C	A	C	C	C	A	C	C	C	C	C	C	C	C	C	A	C	C	A	C	C	C	C	A	C	C	C	A
01.112.174	1	112174497	G	A	G	G	G	G	G	G	G	A	A	G	A	G	G	A	A	A	G	A	G	A	A	A	G	A	A	A	A	A	A	G		G	G	A	A	G		A	A		G	A	G	A	G
01.112.301	1	112300992	T	G	T	T	T	T	T	T	T	G	G	T	G	T	T		G	G	T	G	T	G	G	G	T	G		G	G	G	G	T	G	G	T	G	G	T		G	G		T	G	T	G	T
01.112.535	1	112534671	T	G	T	T	T	T	G	G	G	G	G	G	G	T	T		G	G	T	G	T		G	G	T	G				G	G	G	G	G	T		G	T		G	G		T	G	G	G	T
01.112.753	1	112753246																T													G										T		G			G
01.113.034	1	113034164	C	T	C	C	C	C	T	T	T	T	T	T		C	C	T	T	T	C	T	C		T	T	C	T		T	T	T	T	T	T	T	C	T	T	C	T	T	T	T		T	T	T	C
01.113.339	1	113339268	G	T	G	G	G	G		T	T	T	T	T	T	G	G	T	T	T		T		T	T		G	T		T	T	G	T	G	G	T	G	T		G	T	T	G	T		T			G
01.113.623	1	113623092	G	A			A	A	A	A		A	A	A	A	A	G	A	A	A				A	A	A		A		A	A		A	A		A	G	A	G	G		A	A		G		A	A
01.113.778	1	113778126	A	G		A	G	G	G	G	G	G	G	G	G	G	A	G		G	G	G	G	G	G	G	A	G	G	G	G	G	G	G	G	G	G	G	G	A	G	G	G	G	A	G	G	G	A
01.114.116	1	114116306	C	T	C	C	T	T	T	T	T	T	T	T	T	T	C		T	T	T	T	T		T	T	C	T				T	T	T	T	T	T		T	C		T	T		C	T		T	C
01.114.357	1	114356603	T	C	T	T	C	C	T	T	T	C	C	T		C	T		C	C	C	T	C	C	C	C	T	C		C		C	C	T	T	T	C		C	T		C	T		T	T	C	C	T
01.114.551	1	114551086	T	C	T	T	C	C	T	T	T	C	C	T	T	C	T	T	C	C	C	C	C	T	C	C	T	C	T	T	T	C	C	T	T		C	T	C	T	C	C	C	C	T	C	T	C	T
01.114.717	1	114717399	C	A	C	C	A	A	A	A		A	A	A	A	A	C	A	A	A	A	A	A	A	A	A	C		A	A	A	A	A	A	A	A	A	A	A	C	A	A	A	A	C	A	A	A	C
01.115.026	1	115026028	T	C	T	T	C	C	C	C	C	C	C	C	T	C	T	T	C	C	C	T	C	T	C	C	T	C	T	T	T	C	C	T	C	T	C		C				T		T	T	T	C	T
01.115.188	1	115187872	A	T	A	A	T	T	A	A	A	T	T	A	T	T	A	T	T	T	T	A	T	T		T	A	T		T	T	T	T	T	T	T	T	T	T	A	T	T	T	T	A	A	T	T	A
01.115.451	1	115451035	T	C	T		C	C	T	T		C	C	T	C	C	T	C	C	C	C	T	C	C		C			C	C	C	C	C	C	C	C	C	C	T	T	C	C	T	C	T	C		C	T
01.115.650	1	115651681	T	T	T	T	T	T	A	A	A	T	T	A	T	T	T	T	T	T	T	T	T	T	T	T	T	T	T	T	T	T	T	A	T	T	T	T	T	T		T	A		T	T	A	T	T
01.115.780	1	115780480	G	G	A	A	G	G	A	A	A		G	A	G	G	G	G	G	G	G	A	G	G	G	G	A	G	G	G	G	G		G	G	G	G	G	A	A	G	A	A	G	A	G	G	G	A
01.116.093	1	116092843	C	T	T	T	C	C	T	T	T	C	C	T	T	C	C		C	C	C	T	C		C	C	T	C	T	T	T	C	T	T	C	T	C	T	T	T	T	T	T	T	T	T	T	T	T
01.116.283	1	116282937	T	C	C	C	T	T	C	C	C	T	T	C	C	T	T	C	T	T	T	C	T	C	T	T	C	T	C	C	C	T	C	C	T	C	T	C	C	C	C	C	T	C	C	T	C	T	C
01.116.542	1	116541748			A	A			A	A	A			A													A									A			A	A		A					G
01.116.720	1	116720210	G	A	A	A	G	G	G	G	G	G	G	G	A	G	G	A	G	G	G	A	G	A	G	G	A	G	A	A	A	G	A	G	G	A	G	A	A	A	A	A	A	A	A	A	A	G	A
01.116.974	1	116974218	C	T	T	T	C	C	C	C	C	C	C	C	T	C	C	T	C	C	C	T	C	T	C	C	T	C	T	T	T	C	T	C	C	C	C	T	T	T	T	T	C	T	T	C	C	C	T
01.117.183	1	117183350	A		G	G	A	A		G		A	A	G	G	A	A	G	A	A	A	G	A		A	A		A				A		A	A	A	A		G	G	G	G	G	G		A	A	A	G
01.117.713	1	117713098	A	T	T	T	A	A	T	T	T	A	A	T	T	A	A	T	A	A	A	T	A	T	A	A	T	A	T	T	T	A	T	T	A	T	A	T	T	T	T	T	T	T	T	T	T	T	T
01.117.970	1	117970129	T		C	C	T	T	C	C	C	T		C	C	T	T	C		T		C	T		T		C	T	C	C	C		C	C		T		C	C	C		C	C	C		C		C	C
01.118.264	1	118264147	C	A	A	A	C	C	A	A	A	C	C	A	A	C	C	A	C	C	C	A	C	A	C	C	A	C	A	A	A	C	C	A	C	A	C	A	A	A	A	A	A	A	A	A	C	A	A
01.118.636	1	118635549	C	C	T	T	C	C	T	T	T	C	C	T	C	C	C	C	C	C	C	T	C	C	C	C	T	C		C	C	C	C	C	C	C	C	C	T	T	C	T	C	C	T	T	C	C	T
01.118.828	1	118828111	C	C	C	C	C	C	T	T	T	C	C	T	C	C	C	C	C	C	C	C	C	C	C	C	C	C	C	C	C	C	C	C	C	T	C	C	C	C	C	C	T	C	C	C	C	C	C
01.119.040	1	119040118	C	C	A	A	C	C	A	A	A	C	C	A	C	C	C	C	C	C	C	A	C	C	C	C	C	A	C	C	C	C	A	A	A	C	A	C	A	A	C	A	A	C	C	C	A	A	C
01.119.218	1	119218312	A		A	A	A	A	C	C	C	A	A	C	C	A	A	A	A	A	A	A	A	A	A	A	A	A	A	A	A	A	C	A	A	C	A	A	A	A	A		A	A	A	A	A	C	A
01.119.519	1	119519462	A	A	T	T	A	A	T			A	A	T		A	A	T	A	A	A	T	A		A	A	A	T	T	A	A	A	T	T	T	T	T		T	T	T	T	T	T	A	A	T	T	A
01.119.781	1	119780799	A	A	A	A	A	A	G	G	G	A	A	G	A	A	A	A		A	A	A	A	A	A	A	A	A	A	A	A	A	G	A	A	A	A	A	A	A	A	A	A	A	A	A	A	A	A
01.120.265	1	120265138	A	A	C	C	A	A	C	C	C	A	A	C	C	A	A	C	A	A	A	A	A	C	C	A	A	A	C	C	C	A	C	A	A	A	C	C	C	C	C	A	A	C	A	A	C	C	A
01.120.967	1	120967166	G	G	A	A	G	G	A	A	A	G	G	A	G	G	G	G	G	G	G	G	G	G	A	G	G	G	G	G	G	G	A	G	A	A	A	G	A	A	G	G	A	G	G	G	A	A	G
01.121.103	1	121103457	C			C	C	C	T	T	T			T	C	C	C			C		C			T	C									T									C					C
01.121.428	1	121428271	T	T	C	C	T	T	C	C	C	T	T	C		T	T	C	T	T	T	T	T		C	T	C	T	C	C	C	T	C	T	C	C	C	C	C	C	C	T	C	C	T	T	C	C
01.121.630	1	121629824	A	A	A	A	A	A	G	G	G	A	A	G	G	A	A	A	A	A	A	A	A		G	A	A	A	G			A	A	A	A	A	A	A	A	A		A	A		A	G	A	A	A
01.121.859	1	121859123	T	T	T	T	T	T	C	C	C	T	T	C	C	T	T	C	T	T	T	T	T		C	T	T	T				T	T	T	C	C	T	C	T	T	C	T	C	C	T	C	C	C	T
01.121.988	1	121988122		T	T	C	T	C	C	C	C	C	C	C	C	C	T	C	C	C	T	T			C	T	T	T	C	T	C	T	T	C	T	C	T	C	C	T		T	C		C	T	C	T
01.122.137	1	122136850	C	C	C	C	C	C	T	T	T	C	C	T	C	C	C	C	C	C	C	C	C	C	T	C	C	C	C	C	C	C	C	C	C	C	C	C	C	C	C	C	C	C	C	T	C	C	C
01.122.328	1	122328184	G	A	G	G	G	G	A	A	A	A	A	A	G	G	G	G	A	A	A	A	G	G	G	A	G	A	G	G	G	A	G	A	G	G	G	G	A	G	G	A	G	G	A	G			G
01.122.659	1	122658859		T		C	C		T	T	T	T	T	T	C	C	C	C	T	T	T	T	T	C		T	C	T	C	C	C	T	C	T	C	C	C		T	C		T		T	T
01.122.985	1	122985048			T	T	T	T	C	C	C	C	C	C	T	T	T	T	C	C	C	C		T	C	C	T	C		T		C	T	C	C	C			C	T		C	T	T	C				T
01.123.101	1	123100718	A	G	A	A	A	A	G	G	G	G	G	G	A	A	A	A	G	G	G	G	A	A	A	G	A	G	A	A	A	G	A	G	A	A	A	A	G	A	A	G	G	A	G	A	A	A	A
01.123.324	1	123324252	A	G	A	A	A	A	G	G	G	G	G	G	A	A	A	A	G	G	G	G	A		A	G	A	G		G		G	A	G	A	G	A	A	G	A	A	G	G	A	G	A	A	A	A
01.123.653	1	123652511	T	T		C	C	T	T	T	T	T	T	T		T	T		C	C	C				C	T						C	C	C	C	C	C		C	C		C			C			C	C
01.124.100	1	124098893	C		T	T	T	C	C	C		C	C	C	C	C	C	C		C	C	C	C	C	C		T	C	C	C	C	C	C	C	C	C	T		C			C	C			C	C
01.124.355	1	124354604	G	G	A	A	A	G	G	G	G	G	G	G		G	G	G	A	A	A	A	A	G	A	G	A	A	G	G	G	A	A	A	A	A	A	A	A	A		A	A		A	A	A	A	A
01.124.930	1	124932625	G	G	G	G	G	G	C	C	C	C	C	C	G	G	G	G	G	G	G	G	G	G	G	G	G	G	G	G	G	G	G	G	C	G	G	G	G	G	G	G	G	G	G	G	G	G	G
01.124.953	1	124952895	C	C	T	T	T	C	T	T	T	T	T	T	T	C	C	C	C	C	T	T	T	T	T	C	T	T	T	T	T	T	T	T	T	T	T	C	T	T	T	T	T	T	T	T	T	T	T
01.125.244	1	125243526	T	T	C	C		T	C		C	C	C	C	C	T	T	C	T	T	C	C		T	C	T	C	C	C	T	T	C	C	C	C	C	C	T	C	C	C	C	C	C	C	C	C	C	C
01.125.525	1	125526520	C		C	C	T	C	T	T	T	T	T	T	T	C	C	C	C	C	T	T	T	C	T	C	C	T	C	C	C	T		T	T	T	T	T	T	C		T	T	T		T	C		C
01.125.571	1	125571226	A	A	A	A	C	A	C	C	C	C	C	C	C	A	A	A		A	A	A		A	A	A	A	A	A	A	A	A	C	C	C	C	C	A	C	A	C	C	A	C	C	A	A	C	A
01.125.767	1	125766921	C	C	C	C	T	C	T	T	T	T	T	T	C	C	C	T	C	C	T	T	T	T	T	C	C	T	T	T	T	T	T	T	T	C	T	T	T	C	C	T	C	C	T	T	C	C	C
01.126.036	1	126036056	C	C	C	C	T	C	T	T	T	T	T	T	C	C	C	C	C	C	C	C	T	C	C	C	C	C	C	C	C	C	T	T	T	C	T	C	C	C	C	C	T	C	T	C	T	T	C
01.126.236	1	126236142	G	G	G	G	T	G	T	T	T	T	T	T		G	G		G	G	G	G	T		G	G	G	G				G	T	G	T	G	T		G	G		G	G		G	G	G	G	G
01.126.387	1	126386831	C	C	T		T	T	C	C	C	C	C	C	T	T	C	T	T	T	T	T	T	T	T	C	T	T	T	T	T	T	T	C	C	T	T	T	T	T	T	T	T	T	T	T	T	T	T
01.126.593	1	126593473		T	T		T	T	C	C	C	C	C	C	C	C	T	C	T	T		T	C	C	T				C	C	C	C	C	C	C	C	T	C	C		C	C	C	C	T	C	T	C	T
01.126.816	1	126816319	G	G	G	G	A	G	A	A	A	A	A	A	G	A	G	G	G	G	G	G	G	G	G	A	G	G	G	G	G		A	G	A	G	A	G	A	G	G	A	A	G	G	G	A	G	G
01.127.102	1	127101550				G	G	A	G	G	G	G	G	G		G	A		A							G	A	A		A		G	G	A	G	A	G	A	G		A	G	G	A		A	G
01.127.292	1	127291546		A		T	T	A	T	T	T	T	T	T	A	T		A	A			A	A	A	A	T	A	A	A	A	A	T	T	T	T	T	T	A	T	A	T	T	T	A	A	T	T	A
01.127.589	1	127588574	C		C	T	C	C	T	T	T	T	T	T	C	C	C	C	C	C	C	C	C	C	C	T	C	C	C	C	C	C	T	T	T	T	C	C	T	C	T	T	C	C	C	T	C	C	C
01.127.887	1	127886562	C	T	T	C	C	C	C	C	C	C	C	C	C	C	C	C	T	T	T	T	T	C	T	C	T	T	C	C	C	C	C	C	C	C	C	C	C	T	C	C	C	C	T	C	C	C	T
01.128.089	1	128088665	T	A	A	T	T	T	T	T	T	T	T	T	T	T	T	T	A	A	A	A	A	T	A	T	A	A	T	T	T	T	T	T	T	T	T	T	T	A	T	T	T		A	T	T	T	A
01.128.411	1	128411404	C	T	T	C	C	C	C	C	C	C	C	C	C	C	C	C	C	C	T	T	C	C	T	C	T	T	C	C	C	C	C	C	C	C	C	C	C	T	C	C	C	C	C	C	C	C
01.128.659	1	128658979	C	T	T	T	T	C	T	T	T	T	T	T		T	C	T	T	T	T	T	T		T	T	T	T		T	T	T	T	T	T	T	T		T	T		T	T		T	T	T	T	T
01.129.015	1	129015150	C	A	A	A	A	A	A	A	A	A	A	A				A		A	A	A		A	A		A	A		A	A	A		A		A		A	A	A	A	A	A	A	A	A	A	A	A
01.129.556	1	129556107	G	G	G	G	G	G	T	T	T	T	T	T	G	G	G	G	G	G	G	G	G	G	G	G	G	G	G		T	G	G	G	G	G	G	G	G	G	G	G	G	G	G	G	G	G	G
01.130.474	1	130474261	T	C	C	C	C	T	T	T	T	T	T	T	C	C	T	C	C	C	C	C	C	C		C		C	C	C	C	T	C	T	C	T	C	C	C	C	C	C	C	C	C	C	T	C	C
01.130.753	1	130753056	C	C	T	C	C	C	C	C	C	C	C	C	C	C	C	C	T	T	T	T	T	C	T	C	T	T	C	C	C	C	C	C	T	T	C	C	C	T	C	T	C	C	T	T	C	T	T
01.130.915	1	130915307	C	C	T	C	C	C	C	C	C	C	C	C	T	C	C	T	T	T	T	T	T	C	T	T	T	T	T	C	C	C	C	C	T	T	C	T	C	T	T	T	C	T	T	T	T	C	T
01.131.030	1	131029589	T	T	C	T	T	T	T	T	T	T	T	T	C	T	T	C	C	C	C	C	C	C	C	C	C	C	C	C	C	T	T	T	C	T	T	C	T	C	C	C	T	C	C	C	C	T	C
01.131.275	1	131274157	G	C	G	C	C	G	G	G	G	G	G	G	G	C	G	G	C	C		G	C	G	G	C	G	G	G	G	G	G		G		G	C		G				C	G		C	C		C
01.131.276	1	131274157	G		A				G		G	G		G	G			G	G	G	A	A	G	G	A	G	G	A	G	G	G	G	A	G	A	A		G	A	A	G		G	G	A		G	G	G
01.131.357	1	131357445	T	C	T	C	T	T	T	T	T	T	T	T	T	T	T	T	C	C	T	T	C	T	T	T	T	T	T	T	T	T	T	T	T	T	T	T	T	T	T	C	T	T	T	C	T	T	C
01.131.586	1	131586142	C	T	C	C	C	C	C	C	C	C	C	C	C	C	C	C	T	T	C	C	T	C	C	C	C	C	C	C	C	C	C	C	T	C	C	C	C	C	C	T	C	C	C	T	C	C	T
01.131.912	1	131911515	C	T	C	C	C	C	C	C	C	C	C	C	C	C	C	C	T	T	C	C	T	C	C	T	C	C	C	C	C	C	C	C	T	C	C	C	C	C	C	T	C	C	C	T	C	T	T
01.132.107	1	132106649	C	G	C	C	C	C	C	C	C	C	C	C	G	C	C	C	G	G	C	C	G	G	C	C	C	C	C	G	C	C	C	C	C	C	C	C	C	C	C	G	C	C	C	G	C	C	G
01.132.376	1	132376171									G									C	C		G												C
01.132.556	1	132556335	T	C	C	C	C	T	T	T	T	T	T	T	C	C	T	C	C	C	C	C	C	C	C	C	T	C	C	C	C	T	T	C	C	C	C	C	C	C	C	C	C	C	C	C	C	C	C
01.132.831	1	132831214	C	T	C	T	C	C	C	C	C	C	C	C	C	C	C	C	T	T	T	C	T	C	C	T	C	T	C	T	C	C	C	T	T	C	T	T	C	C	C	C	C	C	T	C	C	C	T
01.133.125	1	133124662		G	A	G	G	A	A	A		A	A	A	A	G	A	A	G	G	G	G	G	A	A			G	A	A	A	G	A		G	G	G	A	G			G	G	A	G	G	A	G	G
01.133.241	1	133241481	T	C	T	C	C	T	T	T	T	T	T	T	C	C	T	C	C	C	C	C	C	C	T	C	T	C	C	C	C	C	T	C	C	C	C	C	C	T	C	C	C	C	C	C	C		C
01.133.414	1	133414169	T	C	T	C	C	T	T	T	T	T	T	T	T	C	T	C	C	C	C	C	C	T	T	C	T	C	C	C	C	C	T	T	T	T	T	C	C	T	C	T	C	C	C	T	C	T	C
01.133.610	1	133610058	T	A	T	A	A	T	T	T	T	T	T	T	A	A	T	A	A	A	A	A	A	A	T	A	T	A	A	A	A	A	A	A	A	A	A	A	A	T	A	A	A	A	A	A	A	A	A
01.133.823	1	133823229	G	G		G	G	G	A	A	A	A	A		G	G	G	G	G	G	G	G	G	G	G	G	A	A	G	G	G	G	A	G	A	G	G	G	A	A	G	G	G	G	G	G	G	A	A
01.134.124	1	134124457	T	T	C	C	C	T	C	C	C	C	C	C	C	C	T	C	T	T	C	C	T	C		C	C	C	C	C	C	C	C	T	C	T	C	C	T	C	C	T	C	C	T	C	C	C	C
01.134.282	1	134281856	T	C	T	C	C	T	T	T	T	T	T	T	T	T	T	T	C	C	C	C	C	T	T	C	T	C	T	T	T	T	C	T	T	T	C	T	T	T	T	T	T	T	T	C	C	C	C
01.134.496	1	134496183	A	A	T	T	A	A	T	T	T	T	T	T	T	A	A	T	T	T	T	A	A	T	A	T	T	A	T	T	T	A	A	A	T	T	A	T	A	T	T	A	A	T	A	T	A	A	A
01.134.793	1	134793391	G	G	A		G	G	A	A	A	A	A	A	A	G	G	A	G	G	G	G	G	A	G	G	A	G	A	A	A	G	A	G	A	A	G	A	G	A	A	G	G	A	G	G	G	A	A
01.135.010	1	135010319	C	C	T	C	C	C	T	T	T	T	T	T	T	C	C	T	C	C	T	C	C	T	C	C	T	T	T	C	T	C	C	T	C	C	C	T	T	T	T	C	C	T	T	C	C	C	C
01.135.216	1	135215640	A	T	A	A	A	A	A	A	A	A	A	A	A	A	A	A	T	T	A	A	T	A	T	T	A	A	A	A	A		A	T	T	A	A	A	A	A	A	T	A	A	A	A	A	A	T
01.135.507	1	135506823	T	T	T	T	T	T	T	T	T	T	T	T	C	T	T	C	T	T		T	T	C	C	C	T	T	C	C	C	T	T	T	T	T	T	C	T	T	C	T	T		C	T	T	T
01.135.753	1	135752800	C	C	C	C	C	C	C	C	C	C	C	C	A	C	C	A	A	A	C	C	C	A	A	A	C	C	A	A	A	C	C	C	A	C	C	A	C	C	A	A	C	A	A	C	A	A	A
01.136.071	1	136070683	C	C	C	C	C	C	C	C	C	C	C	C	C	C	C	C	T	T	C	C	C	C	T	T	C	C	C	C	C	C	C	C	T	C	C	C	C	C	C	T	C	C	C	C	C	C	T
01.136.209	1	136209133	T	T	T	T	T	T	T	T	T	T	T	T	C	T	T	C	C	C	T	T	T	C	C	C	T	T	C	C	C	T	T	T	C	C	T	C	T	T	C	C	T	C	C	T	C	C	C
01.136.469	1	136469281	C	C	C	C	C	C	C	C	C	C	C	C	C	C	C	C	T	T	C	C	T		T	T	C	C	T	T	C	C	C	C	T	T	C	C	C	C	C	T	C	C		C	T	T	T
01.136.500R	1				A																				A		A	A						A		A	A		A			T		T		A	A		A
01.136.575	1	136573600	G		G	G	G	G		G	G	G	G	G	G	G	G	G	G	G		G	G	G	A	G	G	G	G	G		G	G	G	G	A	G	G	G	G	G	G	G	G		G	G		A
01.136.795	1	136794634	A	A	A	G	A	A	A	A	A	A	A	A	G	A	A	G	G	G	A	A	G	G	G	A	A	A		G	G	A	A	A	G	G	A	G	A	A	G	G	A	G	G	A	G	G	G
01.137.023	1	137023474	A	A	A	G	A	A	A	A	A	A	A	A	G	A	A	G	G	G	A	A	A	G	G	A	A	A	G	G	G	A	A	A	G	G	A	G	A	A	G	G	A	G	G	A	G	G	G
01.137.149	1	137149020	C	C	C		C	C	C	C	C	C	C	C	C	C	C	C	T	T	C	C	C	C	T	C	C	C	C	C	C	C	C	C	T	T	C	C	C	C	C	T	C	C	C	C	C	T
01.137.304	1	137303919	G		G		G	G		G	G		G	G		G	G		G	A	G	G	G		A		G	G	A				G	G	A	A	G	G	G	G	G	G	G		G	G	G	A	A
01.137.527	1	137527060	T	C	C	C	C	T	C	C	C	C	C	C		T	T	C	C	C	C	T	T		T	C	C	C	C	C		T	T	C	C	C	C	C	T	C	T	C	C	C	C	C	C	C	T
01.137.841	1	137841182	G	A	A	G	A	G	A	A		A	A	A	G	G	G	G	A	A	A	G	G	G		G	A	A			G	G	G		A	G	A	G	G	A	G	G	A	G	G	A	G	G	A
01.138.011	1	138010669	C	T	T	C	T	C	T	T	T	T	T	T	C	C	C	C	T	T	T	T	C	C	T	C	T	T	C	C	C	T	T	T	T	C	T	C	T	T		T	T		C	T	C	T	T
01.138.253	1	138253291	C	T	T	C	T	C	T	T	T	T	T	T	C	C	C	C	C	C	T	C	C	C	T	T	T	T	C	C	C	C	C	T	T	C	T	C	C	T	C	C	T	C	C	T	C	C	T
01.138.456	1	138455523	G	A	A	A	A	G	A	A	A	A	A	A	G	G	G	G	G	G	A	G	G	G	A	G	A	A	G	G	G	A	A	A	A	G	A	G	A	A	G	A	A	G	G	A	A	G	A
01.138.867	1	138866875	T	C		T	C	T	C	C	C	C	C	C	C	T	T	C	T	T	C	T		C		T	C		C	C	C		T	C	C	T	C	C	T	C	C	T	C	C	C	C		C
01.139.158	1	139158384	T	G	G	T	T	T				G	G	G	T	T	T	T	T	T	G	T	T	T	G	T	G	G	T	T	T	T	T	T	T	T	T	T	T	G		T	T		G	G	T	T	G
01.139.481	1	139480970	C		T	C	C	C	T	T	T		T	T	C	C	C	T	C	C	T	C	C	C	T	C	T	T		C	C	C	C	C	C	C	C	C	C	T	C	C	C	C			C		T
01.139.740	1	139740472	A	G	G	A	A	A	G	G	G	G	G	G	G	A	A	G	G	G	G	A	A	G	G	A	G	G	G	G	G	A	A	G	A	G	A	G	A	G	G	A	A	G	G	G	A	G	A
01.139.981	1	139980593	G	A	A	G	G	G	A	A	A	A	A	A	G	G	G	G	A	A	G	G	G	G	G	G	A	A	G	G	G	G	G	A	G	G	G	G	G	A	G	G	G	G	A	G	G	G	G
01.140.161	1	140161037		T	T	C	C	C	T		T	T	T	T		C		C	T	T	C		C	C	C		T	T	C	C		C		T		C		C	C	T		C	C		T	C	C		C
01.140.268	1	140267951	A	A	A	A	A	A	A	A	A	A	A	A		A	A	C	A	A	C	A	A	C	C	C	A	A	C	C	C	C	C	A	C	C	A	C	C	A		C	A		A	C	C	C	C
01.140.519	1	140518542									C																					T		C		T			T			T	T	T					T
01.140.544	1	140543689			G		A			G	G			G							G
01.140.776	1	140775865												A				G												G	G						G							G
01.141.233	1	141232526	G	G	G	G	G	G	G	G	G	G	G	G		G	G		G	G	G	G			G	G	G	G				G	G	G	A		G		G	G		G	G		G	G	G		A
01.141.375	1	141375112	T	T	T	T	T	T	T	T	T	T	T	T	C	T	T	C	T	T	T	T	T	C	T	T	T	T	C	C	C	T	T	T	C	C	T	C	T	T	C	T	T	C	T	T	T	C	C
01.141.597	1	141596651	C	T	T	T	T	C	T	T	T	T	T	T	C	C	C	C	T	T	T	C	C	C	T	T	T	T	C	C	C	T	T	T	C	C	C	C	T	T	C	T	T	C	T	T	C	C	C
01.142.228	1	142227909		A	A	A	A	T	A	A	A	A	A	A		T	T		A	A	A	T			A	T	A	A				A	A	A	T	T	T	T	A	A	A	A	A		A	A	T	T	T
01.142.488	1	142488130	T	A		A		T	A			A		A	T	T	T	T	A		A	T	T	T	A	A			T	T	T		A		A		T	T	A	A	T	A	A	T	A	A	T	T
01.142.595	1	142594400	T		T	T	T	T		G			T	T		T	T			T		T					T	T		T		T		T		T	T		T			T		T
01.142.720	1	142720026	C	G	C	G	C	C	G	G	G	G	G	G	C	C	C	C	G	G	G	C	C	C	G	C	G	G	C	C	C	G	G		C	C	C	C	G	C	C	G	G	C	G	G	C	C	C
01.142.875	1	142875160	A		A	A	A	A	A	A	A	A	A	A	G	A	A	A		A		A	A	A	A		A	A	A	A	A	A		A	G	A	A		A	A		A	A	G		A	G		G
01.143.041	1	143041312		C	T	T	C	C	T	T	T	T	T	T	C	C	C	C	T	T	T	C	C	C	C	C		T	C	C		C		T	C	C	C	C	T	T	C	C	C	C	T		C	C	C
01.143.368	1	143368042	C		G	G	C	C	G	G	G	G	G	G	C	C	C	C	G	G	G	C		C		C	C	G			C	C	C	G	C	C	C	C			C	C	C	C	G	C	C		C
01.143.672	1	143672332	G	G	A	A	G	G	A	A	A	A	A	A	G	G	G	G	A	A	G	G	G	G	G	G	A	A	G	G	G	G	G	A	G	G	G	G	G	A	G	G	G	G	A	G	G	G
01.143.843	1	143842627	G	G	A	A	G	G	A	A	A	A	A	A	G	G	G	G	A	A	G	G	G	G	G	G	A	A	G	G	G	G	G	A	G	G	G	G	G	A	G	G	G	G	G	G	G	G	G
01.144.066	1	144065532	A	C	C	C	C	A	C	C	C	C	C	C		A			C	C	A	A	A		C	C	C	C				C	C	C	A	A	A			C	C	A	C	C		A	C	C	A
01.144.262	1	144262302	C	T	T	T	T	C	T	T	T	T	T	T	C	C	C	C	T	T	C	C	C	C	C	C	T	T	C	C	C	C	C	T	C	C	C	C	C	T	C	C	T	C	C	C	C	C	C
01.144.497	1	144496755	G	T	T	G	T	G	T	T	T	T	T	T	G	G	G	G	T		G	G	G		G	G	T	T	G		G	G	T	T	G	G	G	G	G	T	G	G	T	G	G	G	G	G	G
01.144.711	1	144711275	C	T	C	T	C	C	C	C	C	C	C	C	C	C	C	T	T	T	T	C	C	T	T	C	T	T	T	T	T	C	T	T	T	T	C	T	T	C	T	T	T	T	C	T	T	T	T
01.144.842	1	144841943	A	A	G		A	A	G	G	G	G	G	G		A	A	A	A	A	G	A	A	A	G	A	A	A	A	A	A	A		A	G	A	A	A	G	G	A	G	G	A	A	G	A	A	G
01.145.069	1	145069010	A	G	A	G	A	A	A	A	A	A	A	A		A	A	G	G	G	G	A	A	G	G	A	G	G	G	G	G	A	G	G	G	G	A	G	G	A	G	G	G	G	A	G	A	G	G
01.145.314	1	145313761	A	G	A	G	A	A	A	A	A	A	A	A	G	A	A	G	G	G	G	A		G	A	G	G	G	G	G	G	A	A	G	G	G	A	G	G	A		G	A	G	G	G	A	G	G
01.145.435	1	145435058	T	C	T	T	T	T	T	T	T	T	T	T	T	T	T	T	C	C	T	T	T	T	T	T	C		T	T	T	T	T	C	C	T	T	T	C	T		T	T		T	T	T	C	C
01.145.843	1	145843047	T	G	T	T	T	T	T	T	T	T	T	T	T	T	T	T	G	G	T	T	T	T	G	G	G	G	T	T	T	T	T	G	G	T	T	T	G	T		T	T		T	T	T	G	G
01.146.042	1	146041514	G	T	G	G	G	G	G	G	G	G	G	G	T	G	G	G		T	G	G	G	G	T		T	T	G	G	G	G	T	T	T	T	G	G	T	G	G	G	T	G	G	G	G	T	T
01.146.200	1	146197438		G	T		T		T	T		T						T	G		T	T		T	G		G		T	T		T			G	T			G	T			G			T	T		G
01.146.370	1	146369613	T	C	T	C	C	T	T	T		T	T	T	C	T	T	C	C	C	T	T	T	C	C	C			C	C	C	T	C	C	C	C	T	C	C	T	C	C	C	C	C	T		C	C
01.146.614	1	146614403	T		T	T	T	T	T	T	T	T	T	T	T	T	T	T			T	T	T	T	T	T	C		T	T	T	T	T		C	T	T	T		T	T	T	T	T	T	T	T	T	C
01.146.730	1	146729810	C	T	C	C	C	C	C	C	C	C	C	C	C	C	C	C	T	T	C	C	C	C	C	C	T	T	C	C	C	C	C	T	T	C	C	C	T	C	C	C	C	C	C	C	C	C	T
01.146.964	1	146964249	G	A	G	G	G	G	G	G	G	G	G	G	G	G	G	G	A	A	A	G	G	G	A	G	A	A	G	G	G	G	G	A	A	G	G	G	A	G		A	G		A	A	G	G	A
01.147.078	1	147077763	T		T	T	T	T	T	T	T	T	T	T	T	T		T	A	A	T	T	T	T	T	T	A	A	T	T	T	T	T	A	A	T	T	T	A	T	T	T	T	T	T	T	T	T	A
01.147.410	1	147409993	C	A			C	C	C	C	C	C	C	C	C	C	C	C	A	A	C				C	C		A	C	C	C	C	C	A	A	C	C	C	A			C	C						A
01.147.755	1	147755436		T					C					C		C	C		T	T	T													T	T	C	C		T	C	T	C	C					T	T
01.148.020	1	148020258	G	A	G		G	G	G		G	G	G	G	G	G	G		A	A	G	G		G	G	G	A	A				G		A	A	G	G		A	G		G			G	G	G	G	A
01.148.245	1	148245421	G	T	G		G	G	G	G	G	G	G	G	G	G	G		T	T		G	G		G	G	T	T				G		T		G	G		T	G		G			T	G	G	G	T
01.148.541	1	148541392	A	G	A	A	A	A	A	A	A	A	A	A	A	A	A	A	G	G	A	A	A	G	A	A	G	A	A	G	G	A	A	G	G	A	A	A	A	A	G	A	A	G	A	A	G	A	G
01.148.750	1	148750272	C	T	T		C	C	T	T	T	T	T			C	C		C	C	C	C	C		T	C	T	T	C	C	C	C			T	C	C		T	T	C	C	C	C	C	C	C		T
01.148.999	1	148999103	T	C	C	T	T	T	C		C				T	T	T	T	C	C			T	T	C	T	C	C	T	T	T	C	T	C		T	T	T	C	C	T	C	T	T		C	T	T
01.149.136	1	149135518	C	A	A	C	A	C	A	A	A	A	A	A	C	C	C	C	A	A	C	C	C	C	A	C	A	A	C	C	C	A	C	A	A	C	C	C	A	A	C	C	C	C	A	C	C	C	A
01.149.315	1	149312435		G					G		G	G							A		G			G		G			G	G			G		G			G		G					G				G
01.149.342	1	149341564	G	A	G	A	G	G	G	G	G	G	G	G		G	G		A	A	G	G	G	A	A	G	A	G	A	A	A	G	A	A	A		G		G	G		G	A		G	G	G	A	A
01.149.507	1	149506528	C	G	G	C	C	C	G		G	G	G	G	C	C	C	C	C	C	G	G	C	C	C	C	G	G	C	C	C	G	C	C	G	C	C	C	G	G	G	G	C	G	G	G	G	G	G
01.149.832	1	149832121	T	T	C	T	T	T	C	C	C	C	C	C	T	T	T	T	T	T	T	T	T	T	C	T	T	C	T	T	T	C	T	C	C	T	T	T	C	C	C	T	T		C	T	C	T	C
01.150.088	1	150088168	T	C	T	C	C	T	T	T	T	T	T	T	C	T	T	C	C	C	C	C	T	C	T	T	C	T	C	C	C	T	C	T	C	C	T	C	T	T	C	C	C	C	T	C	C	C	C
01.150.217	1	150216651	T	T	A	T	A	T	A		A	A	A	A	T	T	T	T	A		T	T	T		A	T	T	A	T	T	T		T	A	T	T	T	T	A	A		T	T	T	T	T	T	T	T
01.150.521	1	150520895	G	A	G	A	G	G	G	G	G	G	G	G	A	G	G	A	A	A		G	G	A	G	G	A	G	A	A	A	G	A	G	A	A	G	A	G	G	A	G	A	A	G	G	A	A	A
01.150.761	1	150760670	G	T	T	T	T	G	T	T	T	T	T	T	T	G	G	T	T	T	T	T	G	T	T	G	T	T	T	T	T	T	T	T	G	G	G	T	T	T	G	T	T	G	T	T	G	G	G
01.151.118	1	151117580	T	C		C	C	T	T	T	T	T	T	T	C	T	T	C	C	C	C	C	T	C	T	T	C	T	C	C	C	C	C	T	T	C	T	C	T	T	C	C	C	C	C	C	T	C	T
01.151.323	1	151323427	G		A		A	G		A	A	A	A	A		G	G		A	A	A	A	G					A				A				A	G		A	A		A			G	A	A		G
01.151.523	1	151522957	G	G	G	G	G	G	G	T	G	G	G	G	G	G	G	G	G	G	G	G	G	G	G	G	G	G	G	G	G	G	G	G	G	G	G	G	G	G	G	G	G	G	G	G	G	G	G
01.152.005	1	152005009	A		A		A	A	A	A	A	A	A	A	G	A	A	G	G	G	A	A	A			A	G	A	G			G				G	A	G	A	A		A			G	A	G	G	G
01.152.196	1	152195641	A	C	A	C	A	A	A	A	A	A	A	A	C	A	A	C	C	C	A	A		C		A	A	A	C	C	C	C	C	C	C	C	A	C	A	A	C	A	C	C	C		C		C
01.152.606	1	152605875			A	G	G	A	A	A	A	A	A	A	G	A	A	G	G		G	G	A	G		A	G	A	G	G	G	G	G	G	G	G	A	G	A	A		G	G		G	G	G	A	G
01.153.142	1	153141660	C	C	C	C	T	C	C	C	C	C	C	C	C	C	C	C	T	T	T	T	C	C	C	C	T	T	C	C	C	T	C	C	C	T	C	C	C	C	T	T	C	T	T	T	T	T	C
01.153.325	1	153325102		C	C	C	T	C	C	C	C	C	C	C	T	C	C		T	T	T	T	C	C		C	T	T	C	C	C	C	C	C	C	T	C			C	T	T		T	T	T	T	T
01.153.636	1	153635717	C	C	C	C	T	C	C	C	C	C	C	C	C	C	C	C	T	T	T	C	C	C	C	C	T	T	C	C	C	C	C	C	C	T	C	T	C	C	C	T	C	C	T	T	T	T	C
01.154.164	1	154163563	G	G	G	G	C	G	G	G	G	G	G	G	G	G	G	G	C	C	C	G	G	G	G	G	C	C	G	G	G	G	G	G	G	C	G	G	G	G		C	G		C	C	C	C	G
01.154.357	1	154357184	T	T	T	T	C	T	T	T	T	T	T	T		T	T	C	C	C	C	T	T	C	T	T		C	C	T	C	T	T	T	T		T	C	T	T	C	C	T	C	T	C			T
01.154.658	1	154658389	A	A	A	A	A	A	A	A	A	A	A	A	G	A	A	A	G	G	G	A	A	A	A	A	G	G	A	G	A	A	A	A	A	G	A	A	A	A		G	A		A	G	G	G	A
01.154.870	1	154870145	A	A	A	A	A	A	A	A	A	A	A	A	A	A	A	A	A	G	A	A	A	A	A	A	A	A	A	A	A	A	A	A	A	A	A	A	A	A		A	A		A	A	A	A	A
01.155.176	1	155175505	T	T	T	T	T	T	G	G	G	T	T	T	G	T	T	T	T	T	G	T	T	T	T	G	G	T	T	G	T	T	T	T	T	G	T	T	T	T	G	G	G	G	T	G	G	G	T
01.155.349	1	155349077	G	G	G	G	G	G	A	A	A	G	G	G	G	G	G	G	G	G	A	G	G	G	G	A	A	G	G	A	G	G	G	G	G	A	G	G	G	G	G	A	A	G	G	A	A	A	A
01.155.652	1	155652094		A	A	G	G	A	G	G	G	A	A	A		A	A		A	A	G	A	A			G	G	A	A	G		A	A		G		A	G	A			G	G		A			G
01.155.725	1	155723146	G		G	G	G	G	G	G			G	G	G	G	G	G		G	G	G	G	G	G		G	G		G	G	G		G		G	G		G	G		G	G			G	G		A
01.155.820	1	155819686		A	A	G	G	A	G			A	A			A	A	A		A	G	A	A	A			G		A	G		G			G	G			A	G			G		A
01.156.040	1	156039537	A	A	A	G	G	A	G	G	G	A	A	A	G	A	A	G	A	A		A	A	A				A	G	A	A	G	A	G			A	G	A	G	G		G	G	A				G
01.156.200	1	156203549	C		C		A		A	A	A	C					C	C	C		A	C	C	C	A	A	A	C	C	C		A	A	C	A	A		C	C	A			A		C	A	A	A	A
01.156.384	1	156383982	A	G	G	G	G	G	A	A	A	G	G	G	A	G	G	G	G	G	G	G	G	G	G	A	G	G	A	G	G	G	G	G	G	A	A	A	G	G		A	A		G	G	G	A	G
01.156.715	1	156715112	C	T	T	T	T	T	C	C	C	T	T	T	T	T	T	T		T	T	T	T	T	T	C	T	T	T	T	T	T	T	T	T	C	C		T	T		C	C	T	T	T	T	C	T
01.156.944	1	156944492	A	G	G	G	G	G	A	A	A	G	G	G	G	G	G	G	G	G	G	G	G	G	G	G	G	G	G	G	G	G	G	G	G	G	A	G	G	G	G	A	A	G	G	G	A	G	G
01.157.188	1	157187948	G	A	A	A	A	A	G	G	G	A	A	A	A	A	A	A	A	A	A	A	A	A	A	A	A	A	A	A	A	A	A	A	A	A	G	A	A	A	A	G	G	A	A	A	A	A	A
01.157.524	1	157524314	T	T	A	T		T	T	T	T	A	A	A	A	T	T	A	A	A	T	T	A		A	T	T	A	A	A	A		A	A	T	T	T	A	A	T	A	T	T	A	A	T	T	T	T
01.157.766	1	157765557		A	C	A	A	A	A	A	A	C	C	C	A	A	A	C	C	C	A	A	C	C	C	A	A	C	C	A	A	A	C	C	A			C	C	A	A	A	A	A	A	A	A	A	A
01.158.083	1	158082841		T	C	T	T	T	T	T	T	C	C	C		T	T	C	C	C	T	T	C			T	T	C	C	C	C	T	T	T	T	T	T		C	T	C	T	T	C	T	T	T	T
01.158.241	1	158240967	T	T	C	T	T	T	T	T	T	C	C	C	C	T	T	C	C	C	T	T	T	C	T	T	T	T	C	C	C	T	T	T	T	T	T	C	T	T		T	T		T	T	T	C	T
01.158.459	1	158458743	A	G	A	A	A	A	G		G	A	A	A	A	A	A	A	A	A	A	A	A			G	A	A	A	A	A	A		G	A	A	A	A	A	A	A		A	A				A
01.158.906	1	158905561	A	A	G	A	A	A	A	A	A	G	G	G	G	A	A	G	G	G	G	G	A			A	A	A	G	G	G	G	G	G	A	G	A	G	A	A	G	A	G	G	A		G	A
01.159.041	1	159040975	C	C	T	C	C	C	C	C	C	T	T	T	T	C	C		T	T	C	C	C	T	C	C	C	C	T	T	T	C	C	C	C	T	C	T	C	C	C	C	C	C	C	C	C	C	C
01.159.278	1	159278132	G	A	A	A	G	G	A	A	A	A	A	A	G	G	G	A	A	A	G	G	G	A	G	A	G	G	A	A	A	A	G	G	A	G	G	A	G	G	A	A	A	A	A	A	G	G	G
01.159.615	1	159614970	A		G	G	G	G	A	A	A	G	G	G	G	G	G	G	G		G	A	G	G	G		G	G	G	G	G	A	G	G	G	G	G	G	A	G	G	G	G	G				G	G
01.159.926	1	159926247	G	C	G	C	C	C	C	C	C	G	G	G	C	C	C	G	G	G	C	C	C	G	C	C	C	C	G	G	G	C	C	C	C	G	C	G	C	C	G	C	C	G	C	C	C	C	C
01.160.175	1	160176966	A	G	A	A	A	A	G	G	G	A	A	A	G	A	A	A	A	A		G		A	A	G	A	A	A	A	A	G	A	A	A	G	A	A	G		A	G	G	A	G	G	G
01.160.550	1	160550483	G	A	A	A	G	G	A	A	A	A	A	A	A	G	G	A			A	A	A	A	A		G	A		A	A	A		A	G	G	A		A	G		A	G	A	A	A	A	A	G
01.160.825	1	160825335	C	C	T	C	C	C	C	C	C	T	T	T	C	C	C	T	T	T	C	C	T	T	C	C	C	C	T	T	T	C	C	C	C	C	C	T	C	C	T	C	C	T	C	C	C	C	C
01.161.076	1	161075964	T	A	A	T	A	T	A	A	A	A			T	A	A	T	A		T	A	A	A	T	T	A	T	T	A	A		T	T	A		T	T		A	T	A	T	T	A	A	A	T	A
01.161.235	1	161236581	A	A	G	G	A	A	A	A	A	G	G	G	G	A	A	G	G	G	G	A	G	G	G	A	A	A	G	G	G	A	G	A	A	G	A	G	A	A	G	A	G	G	A	A	A	G	A
01.161.425	1	161426078	A	A	T				A			T							T		A	A	T	T					T						A					A			A		A		A
01.161.476	1	161475814	C	A	C	A	A	C	A	A	A	C	C	C	A	A	A	C	C	C	A	A	C	C	A	C	A	C	C	C	C	A	A	C	A	A	C	C	A	A		A	A		A	A	C	C	A
01.161.670	1		G		A	A	G	G	A	A	A	A		A		G		A		A	A	A	A	A	A				A	A	A	A	A	A		A			A			A	A	A		A	A
01.161.920	1	161920259	T	C	C	C	T	T	C	C	C	C	C	C	C	T	T	C	C	C	C	C	C	C	C	T	T	T	C	C	C	C	C	C		C	T	C	C	T	C	C	C	C	C	C	C	C	T
01.162.050	1	162044979	A		G	A	A	A	A	A					G	A	A	G		G	A	A	G				A		G			A	A		A	A			A	A					A	A	A		A
01.162.197	1	162196597	T			T	T	T	C	C	C				C	T	T				T	C			T	T	T	T		C		C	T	T	T	C	T		C	T	C	C	T	C	C	C		T
01.162.495	1	162494780	A	G	A	A	A	A	G	G	G	A	A	A	G	A	A	G		G	G	G	A	G	G	A	A	A	G	A	G	G	G	G	G	A	A	G	G	G	G	G	G	G	G	G	A	A	A
01.162.830	1	162829540	C	C	C	C	C	C	C	C	C	C	C	C	C	C	C	T	T	T	C	C	C	T	C	C	C	C	T	T	T	C	C	C	C	C	C	T	C	C		C	C	C	C	C	C	C	C
01.163.062	1	163061575	T	T	T		T	T	T		T		T	T	C		T	C	C	C		T	T	C	T			T	C	T	C	T	T	C		T		C	T				T	T		T			T
01.163.205	1	163205329	A	A	A	A	A	A	A	A	A	A	A	A	A	A	A	G	G	G	A	A	A	G	A	A	A	A	G	A	G	A	A	A	A	A	A	G	A	A	G	A	A	G	A	A	A	A	A
01.163.519	1	163519401		T	T	C	C	T	T	T	T	T	T	T	T	T	T	C	C	C	T	C	C			T	T	T	C	C	C	C	T	C	T	T	T	C	C	C	C	C	C	C	C	C	T	T	T
01.163.853	1	163853328	G	G	G	G	G	G	G	G	G	G	G	G	A	G	G	A	A	A	G	G	A	A	G	G	G	G		A	A	G	G	G	G	G	G	A	G	G	G	G	G		G	G	G	G	G
01.164.166	1	164165700	T	T	T	T	T	T	T	T	T	T	T	T	C	T	T	C	C	C	T	C	C	C	T	T	T	T	C	C	C	T	T	T	T	T	T	C	T	T		T	T	T	T	T	C	C	T
01.164.367	1	164367392	T	T	T	T	T	T	T	T	T	T	T	T	G	T	T	G	G	G	T	T	G	G	T	T	T	T	G	G	G	T	T	T	T	G	T	G	T	T	G	T	T		T	T	T	T	T
01.164.655	1	164655224	C	C	C	C	C	C	C	C	C	C	C	C	C	C	C	G	G	G	C	C		G	C	C	C	C	G	G	G	C	C	C	C	C	C		C	C	C	C	C	C	C	C	C	C	C
01.164.840	1	164840146	G	G	G	G	G	G	G	G	G	G	G	G	A	G	G	A	A	A	A	A	A	A	G	G	G	G	A	A	A	G	G	G	G	A	G	A	G	G	A	G	G	A	G	G	A	A	G
01.165.004	1	165004096		A					A		A	A			C			C	C	C	A		C	C	A	A	A	A	C	C	C	A	A	A	A	A	A	C	A	A	A	A	A		A	A	A	A
01.165.221	1	165221080	C	C	C	C	C	C	C	C	C	C	C	C	T	C	C	T	T	T	C	C	T	T	C	C	C	C	T	T		C	C	C	C	C	C	T	C	C	C	C	C	C	C	C	C	C	C
01.165.354	1	165354310	C	C	C	C	C	C	C	C	C	C	C	C	C	C	C	T	T	T	C	C	T	T	C	C	C	C	T	C	T	C	C	C	C	C	C	T	C	C		C	C		C	C	C	C	C
01.165.691	1	165691276		C	C	C	C		C	C	C	C	C	C	C	C	C	C	T	T	C	C	T		C	C	C	C	C	T	T	C	C	C	C	C	C	C	C	C	C	C	C	C	C	C	C	C
01.165.938	1	165937610					G								A			A	A	A			A	A	G		G	G	A	A	A		G	G	G	G	G	A	G		G			G					G
01.166.102	1	166102143	G	G	G	G	G	G		G		G	G	G	A	G	G	G			G	G			G	G	G					G	G	G	G		G		G	G	A	G	G	A	G	G	G		G
01.166.402	1	166401768	A	A	A	A	A	A	A	A	A	A	A	A	G	A	A	G	G	G	G	G	G	G	A	A	A	G	G	G	G	A	A	A	A	G	A	G	G	A	G	A	A	G	A		G	G	A
01.166.640	1	166639620	G		G		G		G		G	G					G	A			G	G		G	G	G	G		G			G	G	G	G	G		A		G			G		G	G	G	G	G
01.166.798	1	166797540	C	C	C	C	C	C	C	C	C	C	C		C	T	C	C	T	T	C	C	C	T	C	C	C	T	T	T	T	C	C	C	C	C	C	T	C	C		C	C	C	C	C	C	C	C
01.166.977	1	166976969	C	C	C	C	C	C	C	C	C	C	C	C	C	G	C	G	G	G	C	C	C	G	C	C	C	G	G	G	G	C	C	C	C	C	C	G	C	C	C	C	C	C	C	C	C	C	C
01.167.140	1	167140255	C	G	G	G	G	G	G	G	G	G	G	G		C	G	C	C	C	G	G	G			G	G			C	C	C	G	G	G	C	C	C	G	C	C	C	G		G	G		C	G
01.167.396	1	167396047	C	G	G	G	C	G	G	G	G	G	G	G	C	C	G	C	C	C	C	C	G	C	G	G	G	C	C	C	C	C	C	G	G	C	C	C	C	C	C	G		C	C	C	C	C	G
01.167.530	1	167530345	T	T	C	C	C	C	C	C	C	C	C	C	C	C	T	C	C	C	T	T	T	C	T	C	C	C	C	C	C	T	C	T	T	T	T	C	T	T	T	T	T	T	T	C	C	T	C
01.167.770	1	167769560		G	A	G	G	G	A	A	A	A	A	A	G	A	G	A	A	A	G	G	A	A	G	G	G	A	A	A	A	G	G	G	G	G	G	A	G	G	G	G	G	G	G	G		G
01.168.093	1	168092925	A	A	G	G	G	A	G	G	G	G	G	G	G	G	A	G	G	G	G	A	G	G	A	A	A	G	G	G	G	A	A	A	A	A	A	G	A	A	G	A	A	G	A	G	A	A	A
01.168.417	1	168416624	A	A	G		A	A	G	G				G	G	G	A	G			A	A	G			A	A				A	A	A	G	G	A	A		A	A	G	A	A	G	A	A	A	A	A
01.168.722	1	168722289	A	A	G	G	A	A	G	G	G	G	G	G	G	G	A	G	G	G	A	A	G	G	A	A	A	G	G	G	G	A	A	A	A	A	A	G	A	A	G	A	A		A	A	A	G	A
01.168.954	1	168953900	T	C	C	T	T	T	C	C	C	C	C	C		C	T	C	C	C	T	T	C	C	C	T	T	C			C	T	T	C	T	C	T		T	T	C	T	T	C	T	T	C		T
01.169.116	1	169115736	G	A	A	G	G	G	A	A		A	A	A	G	A	G	A	A	A	G	G		A	G	G	G	A	A	A	A	G	G	G	G	G	G		G	G	G	G	G	G	G	G	G	G	G
01.169.415	1	169413862	G		G	A	G	A	G	G		G	G	G	G	G		G	G	G	G	A	G	G	A		A	G	G	G	G	A	G	A		A	A	G	A	A			A	A	A	G	G		A
01.169.742	1	169741849	G	A	A	G	G	G	A	A	A	A	A	A	A	A	G	A	A	A	G	G	A	A	G	G	G	A	A	A	A	G	G	G	G	G	G	A	G	G	A	G	G	A	G	G	G	G	G
01.169.941	1	169940830	C	G	G	C	C	C	G	G	G	G	G	G	G	G	C	G	G	G	C	C	G	G	G	C	C	G	G	G	G	C	C	C	C	C	C	G	C	C	G	C	C	G	C	C	C	C	C
01.170.068	1	170068263	T			C	T	T									C				T	T			C	T	T					C	T	T	C	C	C		C			C	C		C	T	C	C	T
01.170.297	1	170296692	C	T	T	C	C	C	T	T	T	T	T	T	C	T	C	T	T	T	C	C	T	T	C	C	C	T	T	T	T	C	C	C	C	C	C	C	C	C	C	C	C	C	C	C	C	C	C
01.170.425	1	170426292	C	T	T		C	T	T	T	T	T	T	T		T			T	T	C	C	T	T				T		T	T		C		C			C	C			C	C		C	C		C
01.170.660	1	170672028	T	C	T	C	T	T	C	C	C	C	C	C	C	T	T	C	T	T	T	T	C	C	T	T	T	C	C	C	C	T	T	T	T	T	T	T	T	T	C	T	T	C	T	T	T	T	T
01.170.661	1	170673078	T	C	C	C	C	C	C	C	C	C	C	C	C	C	C	C	C	C	C	C	C	C	C	C	C	C	C	C	C	C	C	C	C	C	C	T	C	C	C	T	T	C	C	C	C	C	C
01.170.662	1	170673401	G	C	G	C	G	G	C	C	C	C	C	C	C	G	G	C	G	G	G	G	C	C	G	G	G	C	C	C	C	G	G	G	G	G	G	G	G	G	G	G	G	G	G	G	G	G	G
01.170.6621	1	170673566	G	A	G	A	A	G	A	A	A	A	A	A	A	A	A	A	A	A	G	G	A	A	G	G	G	A	A	A	A	A	G	G	G	G	A	G	A	A	G	G	G	G	A	A	G	A	G
01.170.6622	1	170673566		G	A	G	G	A	G	G	G	G	G	G	G	G	G	G	G	G	A	A	G	G	A	A	A	G	G	G	G	G	A	A	A		G		G	G	G			G	G	G		G	A
01.170.6623	1	170673566	G	A	G	A	G	G	A	A	A	A	A	A	A	G	G	A	G	G	G	G	A	A	G	G	G	A	A	A	A	G	G	G	G	G	G	G	G	G		G	G	A	G	G	G	G	G
01.170.6624	1	170673566	G	G	G	G	G	G	G	G	G	G	G	G	G	G	G	G	G	G	G	G	G	G	G	G	G	G	G	G	G	G	G	G	G	G	G	G	G	G	T	G	G	T	G	G	G	G	G
01.170.6625	1	170673566	A	T	A	T	T	A	T	T	T	T	T	T	T	T	T	T	T	T	A	A	T	T	A	A	A	T	T	T	T	T	A	A	A	A	T	A	T	T	A	A	A	A	T	T	A	T	A
01.170.6626	1	170673566	G	A	G	A	A	G	A	A	A	A	A	A	A	A	A	A	A	A	G	G	A	A	G	G	G	A	A	A	A	A	G	G	G	G	A	G	A	A	G	G	G	G	A	A	G	A	G
01.170.6627	1	170673566	C	C	T	C	C	T	C	C	C	C	C	C	C	C	C	C	C	C	T	T	C	C	T	T	T	C	C	C	C	C	T	T	T	C	C	C	C	C	C	C	C	C	C	C	C	C	T
01.170.663	1	170673694	G	A	G	A	A	G	A	A	A	A	A	A	A	A	A	A	A	A	G	G	A	A	G	G	G	A	A	A	A	A	G	G	G	G	A	G	A	A	G	G	G	G	A	A	G	A	G
01.170.664	1	170673694	G	G	A	G	G	A	G	G	G	G	G	G	G	G	G	G	G	G	A	A	G	G	A	A	A	G	G	G	G	G	A	A	A	G	G	G	G	G	G	G		G	G	G	G	G	A
01.170.665	1	170673694	G	A	G	A	G	G	A	A	A	A	A	A	A	G	G	A	G	G	G	G	A	A	G	G	G	A	A	A	A	G	G	G	G	G	G	G	G	G	G	G	G		G	G	G	G	G
01.170.666	1	170673694	G	A	G	A	A	G	A	A	A	A	A	A	A	A	A	A	A	A	G	G	A	A	G	G	G	A	A	A	A	A	G	G	G	G	A	G	A	A	G	G	G	G	A	A	G	A	G
01.170.667	1	170673694	C	C	T	C	C	T	C	C	C	C	C	C	C	C	C	C	C	C	T	T	C	C	T	T	T	C	C	C	C	C	T	T	T	C	C	C	C	C	C	C	C	C	C	C	C	C	T
01.170.668	1	170673694	G	A	G	A	G	G	A	A	A	A	A	A	A	G	G	A	G	G	G	G	A	A	G	G	G	A	A	A	A	G	G	G	G	G	G	G	G	G	G	G	G	G	G	G	G	G	G
01.170.670	1	170674019	C	C	T	C	C	T	C	C	C	C	C	C	C	C	C	C	C	C	T	T	C	C	T	T	T	C	C	C	C	C	T	T	T	C	C	C	C	C	C	C	C	C	C	C	C	C	T
01.170.671	1	170674019	T	T	C	T	T	C	T	T	T	T	T	T	T	T	T	T	T	T	C	C	T	T	C	C	C	T	T	T	T	T	C	C	C	C	T	T	T	T	T	T	T	T	T	T	C	T	C
01.170.672	1	170674283	G	G	G	G	G	G	G	G	G	G	G	G	G	G	G	G	G	G	G	G	G	G	G	G	G	G	G	G	G	G	G	G	G	A	G	G	G	G	A	G	G	A	G	G	A	G	G
01.170.673	1	170674283	C	T	C	T	C	C	T	T	T	T	T	T	T	C	C	T	C	C	C	C	T	T	C	C	C	T	T	T	T	C	C	C	C	T	C	C	C	C		C	C		C	C	T	C	C
01.170.6731	1	170674283	C	C	C	C	C	C	C	C	C	C	C	C	C	C	C	C	C	C	C	C	C	C	C	C	C	C	C	C	C	C	C	C	C	C	C	C	C	C	T	C	C	T	C	C	C	C	C
01.170.674	1	170674284	C	T	C	T	C	C	T	T	T	T	T	T	T	C	C	T	C	C	C	C	T	T	C	C	C	T	T	T	T	C	C	C	C	T	C	C	C	C		C	C	C	C	C	T	C	C
01.170.675	1	170674284		C	C		C	C	T	T	T	T	T	T	T	C	C	T	T	C	C	C	T	T		C	C	T	C	T	T	C		C	C	T	C	C	C	C	C	C	C			C	T	C	C
01.170.697	1	170697223	C	C	T	C	C	T	C	C	C	C	C	C	C	T	C	C	T	T	C	C	C	C	C	T	T	C	C	C	C	C	C	C	C	T	C	C	C	C	C	C	C	C	C	C	C	C	T
01.170.735	1	170732298	T	A	T	A	T	T	A	A	A	A	A	A	A	T	T	A	T	T	T	T	A	A	T	T	T	A	A	A	A	T	T	T	T	T	T	T	T	T	T	T	T	T	T	T	T	T	T
01.170.796	1	170796384	T	C	T		T	T	C	C	C	C	C	C	C	T	T	C	T	T	T	T	C	C	T	T	T		C	C	C	T	T	T	T	T	T	T	T	T	C	T	T	C	T	T	T	T	T
01.171.039	1	171039384	T		G	T		G								T	T	T	T	T				T	G	G	G		T	T	T	T		T	G	T	T	T	T	T		T	T		T	T	T	T
01.171.226	1	171225534	A	A	A	A	A	A	A	A	A	A	A	A	A	C	A	A		C	A	A	A	A	A	A	A	A	A	A	A	A	A	A	A	A	A	A	A	A	A	A	A	A	A	A	A	A	A
01.171.557	1	171557498	C	C	T	T	C	T	T	T	T	T	T	T	C	C	C	T	C	C	C	C	T	T	C	T	T	T	T	T	T	C	C	C	C	C	C	C	C	C	C	C	C	C	C	C	C	C
01.171.785	1	171785141		A	A			A	T		T		T			A	A	T	A	A	A		T	T	T	A	A	T	T	T	T	A	A		T		A	T	A	A	T	T			A		T		A
01.172.078	1	172077733	T	T	T	C	T	T	C	C	C	C	C	T	C	C	T	C	C	C	T	T	C	C	T		T	C	C	C	C	T		T	T	T	C	T	T	T	C	T	T	C	T	T	C		T
01.172.395	1	172395500	A	G	G	A	A	G	G	G	G	G	G	A	G	A	G	G	A	A	G	A	A	G	A	G	G	G	G	G	G	G	G	G	A	A	A	A	A	A	G	A	G	G	G	A	G	A	G
01.172.712	1	172711676	C	C	T	C	T	T	C	C	C	C	C	C	C	T	C		T	T	C	T	C	C	C	T	T	C	C	C	C	T	C	C	C	C		T	T	C	C	C	C	C	C	T	C	T	T
01.172.800	1	172805957	A	A	A	A	A	A	G	G	G	G	G	A	A	A	A	A	A	A	A	A	A	G	A	A	A	G	A	G	G	A	A	A	A	A	A	A	A	A	A	A	A	A	A	A	A	A	A
01.173.074	1	173073834	C	T	T	C	C	T	C	C		C	C	C	C	T	T	C	T	T	T	C	C	C	C	T	T		C	C	C	T	T	T	C	C	C	C	C	T	C	T	T	C	T	C	C	C	T
01.173.216	1	173215796	A	G	A	A	G	A	G	G	G	G	G	A	G	G	G	G	G	G	G	G	A	G	A		A	G		G	G	A	G	G	A	G	G	G	G	G	G	G	G	G	G	G	A	G	A
01.173.438	1	173438393	T	T	T	T	T	T	C	C	C	C	C	T	C	T	T	T	T	T	T	T	T	C	T	T	T	C	T	C	C	T	T	T		T	T	T	T	T	T	T	T	T	T	T	T	T	T
01.173.500	1		A	A	A		A	A				G		A		A	A	G		A	A	A	A	G			A		A	A		A								A	A	A	A		A	A			A
01.173.657	1	173656555		T	T		T	T	T	T	T	T	T	T	T	T	T	T	T	T	T	A	T	T	T	T	T	T	T	T	T	T	T	T	T		T	T	T	T	T	T	T	T	T	T	T	T	T
01.173.980	1	173979874	G		G		C		G	G	G	G		G			G	C	C	C	C	C	C	C	G	C	G	C	C	C	C	C	G	C	C	C	C	C	C	G	C	C	C	C	C	C	C	C	C
01.174.938	1	174938306		A	G	A	A	G	G	G	G	G	G	G		A	A		A	A	G	A			G	G	G	G	A			A	G	G	A	G	G	A	G	G		A	A			A		A	G
01.176.990	1	176989534	G	T	T	G	G	G	T	T	T	T	T	T	G	T	G	T	T	T	G	G	T	T	G	G	G	T	T	T	T	G	G	G	G	G	G	G	G	G	G	G	G	G	G	G	G	G	G
01.177.567	1	177566644			G	C	G	G	G	G	G	G	G		G			G					C	G	C	G	G	G	G	G	G	G			G	G		C	C			G				G	G	C	G
01.178.255	1	178255079	T	T	C	C	T	C	C	C	C	C	C	T	C	T	T	C	T	T	T	T	T	C	C	C	C	C	C	C	C		T	T	C	T	T	T	T	T	T	C	T	T	T	T	T	C	C
01.178.526	1	178525686	G	G	T	G	G	T	G	G	G	G	G	T	G	T	T	G	T	T	G	G	T	G	G	T	T	G	G	G	G	T	G	T	T	T	T	G	G	T	G	G	T	G	T	G	T	G	T
01.178.692	1	178692067	G	A	A	G	G	A	G	G	G	G	G	A	G	A	A	G	A	A	G	G	A	G	G	A	A	G	G	G	G	A	G	A	A	A	A	A		A	G	G	A	G	A	G	G	G	A
01.178.780	1	178781604		C	C		C		T			T						C	C	C	C	C	C						T						C					C					C			C	C
01.178.881	1	178880861	A	A	A	A	G	A	G	G	G	G	G	G	G	G	G	G	G	G	A	A	G	G	A	A	A	G	G	G	G	A	A	G	G	A	A	G	G	G		A	G			G	G	A	A
01.178.925	1	178924076							T			T				A					A	A		T					T						A					A					A		T	A	A
01.179.084	1	179083756	A	C	C	C	A	C	C	C	C	C	C	A	C	A	A	C	A	A	C	A	A	C	C	C	C	C	C	C	C	C	C	A	A	C	C	C	C	A		A	A		A	A	C	C	C
01.179.237	1	179236754	T	T	T	T	T	T	C	C	C	C	C	C	C	C	C	C	C	C	T	T	C	C	T	T	T	C	C	C	C	T	T	C	C	C	T	T	T	C	C	T	C	C	C	T	T	C	T
01.179.433	1	179432747	T	T	C	T	T	C	T	C	T	C	C	T	C	T	T	C	T	T	T	T	T	C	T	C	C	C	C	C	C	C	T	T	T	C	T	C	C	C	C	T	T	T	T	T	T	C	C
01.179.687	1	179687125				G	G						A	A	G			G	G			G		G					G	G				G			G			A	G			G
01.179.730	1	179729533	T	T	C	C		C	T	T	T	T		T	C	T	T	C	T	T	T	T	T		T	C	C	T	C			C	T	T	T	T	T	C	C	T	T	T	T	T	T	T	T	T	C
01.179.919	1	179918547	A	A	G	A	A	G	A	A	A	A	A	A	G	A	A	G	A	A	G	A	A	G	A	G	G	A	G	G	G	G	G	A	G	G	G	G	G	A	G	A	G	G	A	A	A	G	G
01.180.202	1	180202031	C	C	T	C	T	T	C	C	C	C	C	C	C	C	C	T	C	C	C	T	T	C	C	T	T	C	C	C	C	T	C	T	C	T	C	T	T	C	C	T	T		C	T	T	T	T
01.180.425	1	180424664	G	G	G	T	G	G	T	T	T	T	T	G	G	T	G	G	T	T	G	G	G	G	T	G	G	T	G	G	G	G	G	G	G	G	G	G	G	G	G	G	G	G	G	G	G	G	G
01.180.571	1	180571027	C	C	C	T	T	C	T	T	T	T	T	T	C	T	C	C	T	T	C	T	C	C	T	C	C	T	C	C	C	C	C	C	C	T	C	C	C	C		T	C	C	C	T	T	T	C
01.180.850	1	180850413	C	C	C			C	T	T	T	T	T	C	C	T	C	C	T	T	C	C	C		T	C	C	T	C	C		C	C	C	C	C	C	C	C	C	C	C	C	C	C	C	C	T	C
01.181.044	1	181044341	A	C	A	C	A	A	C	C	C	C	C	A	C	C	C	C	C	C	C	C	A	C	C	A	A	C	C	C	C	A	C	A	C	C	A	C	C	C	C	C	C	C	C	C	A	C	A
01.181.330	1	181330176	C		C	A	C	C	A	A	A	A	A	A	C	A	A	C	A	A	A	A	C	C	A	C	C		C	C	C	C	A	C	A	C	C		A	A	C	A	A	C		A	A	A	C
01.181.462	1	181462232	A	C		C	A	A	C	C	C	C	C	C	A	C	C	A	C	C	C	C	A	A	C	A	A	C	A	A	A		C		C	A	A	A		C	A	A	A	A	C	C	A	A	A
01.181.771	1	181771452	C		A	A	C	A	A	A	A	A	C	C	C	A	C	C	A	A			A		A	C	A	A	C			A		A	C	C	A	C	C	C	C	C	A	A			A	C	A
01.182.466	1	182466035	C	C	T	T	C	T	T	T	T	T	C	C	T	C	T	C	C	C	T	T	T	C	C	T	T	T	C	C	C	T	T	T	T	C	T	T	T	T	T	T	T	T	T	T	C	C	T
01.182.780	1	182780444	T	C	C	C	T	C	C		C	C	C	C	C	C	C	C	C	C	C	C	C		C	C	C	C	C	C	C	C	C	C	C	C	C	C	C	C		C	C	C	C	C	C		C
01.183.109	1	183108565	C	C	T	T	C	T	T	T	T	T	T	T	C	T	C	C	T	T	C	C	T	C	T	T	T	T		C	C	T	C	T	C	C	T	T	T	C	C	C	T	C	C	C	C	T	T
01.183.208	1	183208038	C	C	A	A	C	A	A	A	A	A	A	A	C	A	A	C	A	A	A	A	A	C	A	A	A	A		C	C	A	A	A	A	C	A	A	A	A	C	C	A	C	A	A	C	A	A
01.183.470	1	183469964	C	C	T	T		T	T	T	T	T	T	T	C	T	T	C	T	T	C	C	T	C	T	T	T	T	C			T	C	C	C	T	T	T	T	T	C	T	T	C	C		T	T	T
01.183.681	1	183681205	T	C	C	C	T	C	C	C	C	C	C	C	C	C	T	C	C	C	T	T	C	C	C	C	C	C	C	C	C	C	C	C	T	T	C	C	C	T	C	T	C	C	T	T	C	T	C
01.183.750	1	183749920	C		C	C	C	C	C	C	C	C	C	C	C	C	C	C	C	C	C	C	C	C	C	C	C	C	C	C	C	C	C	C	C	C	C	C	C	C	C	C	C	T	C	C	C	C	C
01.183.929	1	183928582	T	C	C	C	T	C		C		C	T	T	C	T	T	C	T	T	C	C	T	C	C	C	C	C	C	C		C		T	C	T	C	C	C	T	T	T	C	C	C	C	C	T	C
01.184.221	1	184220865	T	C	C	C	T	C	C	C	C	C	C	C	T		T	T	C	C	C	C	C	C	C	C	C	C	T	T	C	C	C	C	C	C	C	C	C	T	C	C	C	C	C	C	C	T	C
01.184.347	1	184347226	C	C	T	T	C	T	T	T	T	T	T	T		C	C		C	C	C	C	C		C	T	T	T	C	C		T		T	C	C	T	C	C	C	C	C	T	C	C	C	C	C	T
01.184.670	1	184670652	G	A	A	A	G	A	A	A	A	A		A	G	G	G	G	G	G	A	A	A	G	A	A	A	A	G	G	G	A			A		A	G		G	G				G	A	A	G	A
01.184.691	1	184691340	A	A	T	T	A	T	T	T	T	T	T	T	T	A	A	T	A	A	T		A	T	T	T	T	T	T	T	T	T	A	T	T	A	T	A	T	A	T	T	T	T	A	T	A	A	T
01.184.929	1	184929386	C	C	T	T	C	T	T	T	T	T	C	C	C	C	C	C	C	C	T	T	C	C	T	T	T	T	C	C	C	T	C	C	T	C	T	C	T	T	C	T	C	C	C	T	T	C	T
01.185.144	1	185143902	G	G	A	A	G	A	A	A	A	A	G	G	G	G	G	G	G	G	G	G	G	G	G	A	A	A	G	G	G	A	G	G	A	G	G	G	G	A		A	G		G	G	G	G	A
01.185.345	1	185344712	A	A	T	T	A	T	T	T	T	T	T	T	T	A	T	A	A	A	T	T	A	T	T	T	T	T	T	T	T	T	T	T	T	A	T	T	T	T	T	T	T	T	T	T	T	A	T
01.185.473	1	185472990	A		G		A						G	G		A			A	A									A				G			A					A
01.186.147	1	186147076	T	T	C	C	T	C	C	C	C	C	T	T		T	T	T	T	T	T	T	C	T	T	T	C	C	T	T	T	T	T	C	C	T	T	T	T	C	C	C	T	C	T	T	T	T	C
01.186.322	1	186321747			G	G		G	G	G	G	G	G	G	G	A	A	G	A				G	G	A		G	G	G	G	G				G	G		G		G	G	G	G	G	A		G		G
01.186.534	1	186534132	G	G	A	G	G	A	A	A	A	A	G	G	G	G	G	G	G	G	G	G		G	G	G	A	A	G	G	G	G	G	G	G	G	G	G	G	A	G	G	G	G	G	G	G	G	A
01.186.680	1	186681046	G	G	A	G	G	A	G		G	A	G		G		G	G	A		G	G	G	G	A	G	A		G	G	G	G	G	G	G	G	A	G	A	A		G	G		A	G	G	G	A
01.186.935	1	186935071	C	C	T	T	C	T	C	C	C	T	C	C	C	T	C	C	T	T	C	C	C	C	T	C	T	T	C	C	C	C	C	C	C	C	T	C	T	T	C	C	C	C	T	C	C	C	T
01.187.090	1	187090233	G	G	G	A	G	G	A	A	A	G	A	A	A	A	G	A	A	A	G	A	G	A	A	G	G	G	A	A	A	G	G	A	G	A	G	A	G	G	G	G	A	G	A	A	A	G	G
01.187.366	1	187366489	A	G	A			A	G	G		A	G	G	G	G	A	G	G	G	G	G	A			A	A	A	G			A		G	A	A	G	G	G	A	G	G	G	G	A	G	G
01.187.536	1	187536255	C	T	C	T	C	C	C	C	C	C	C	C	T	T	C	T	T	T	T	T	T	T	T	T	C	C	T	T	T	C	T	C	T	T	T	T	T	C		T	C	C	T	T	C	T
01.187.751	1	187751144	G	G	G	G	G	G	A	A	A	A	A	A		A	G	A	A	A	A	G	G		A	A	G	G		A	G	G	G	G	A	A	G	A	G	G	A	G	G	A	A	A		A	G
01.188.006	1	188005910	T	G	T	T	T	T	G	G	G	G	G	G	G	G	T	G	G	G	G	G	T	G	G	G	T	T	G	G	G	T	T	T	G	G	G	G	T	T	T	T	T	T	G	G	T	G	T
01.188.287	1	188287024	G	G	G	G	G	G	A	A	A	A	A	A	G		G	G	G	G	G	G	G	G	G	G	G	G	G	G	G	G	G	A	G	G	G	G	G	G		G	G		G	G	G	G	G
01.188.589	1	188589281			T		T	T	C	C	C	C	C	C	C	C	T		C	C		C				C	T	T		C		T	C	C			C		C		C	T	C	C		T			T
01.188.869	1	188869401	T	C	T	C	T	T	C	C	C	C	C	C	C	C	T	C	C	C	T	C	C	C	C	C	T	C	C	C	C	T	C	C	C	C	C	T	C	C	C	T	C	C	C	T	C	C	T
01.189.235	1	189234908	T	T	T		T		G			G							T		T	T		T	T			G	T		T	T		T	T			T	T	G		T	T		T	T	T
01.189.409	1	189409075	A	G	A	G	A	A	A	A	A	A	A	A	G	G	A	G	G	G	A	A	G	G	G	G	G	A	G	G	G	A	G	A	G	A	G	A	G	A	G	A	G	G	A	A	G	G	G
01.189.607	1	189607466	C	T	C	T	C	C	C	C	C	C	C	C	T	C	C	T	C	C	C	C	T	T	C	T	T	C	T	C	T	C	T	C	T	C	T	C	C	C		C	C		C	C	C	C	T
01.189.829	1	189829077		T	C	T	C	C	T	T	T	T	T	T	C	C	C	T	C	C	C		T			T	T	C	T	T	T	C	T	C	T	C	T	T	T	C		C	C		C		T	T	T
01.189.966	1	189966191	C			T	C		T	T	T	T	T	T	C	T		C	T	T	C	C	T	C	T	T	T	C	C	C	C	C	T	T	T	T	T	C		T		C	C		T	C	T	T	T
01.190.176	1	190175691	G	A	G	A	G	G	G	G	G	G	G	A		A	G	G	A	A	G	G	A	G	A	A	A	G	G	G	G	G	A	G	A	G	A	G	G	A	A	G	G	G	A	G	G		A
01.190.569	1	190569255	A	G	G	G	A	G	A	A	A	A	A	A	A	G	G	A	G	G	A	A	G	A	G	G	G	A	A	A	A	A	A	A	G	A	G	A	A	G	A	A	A	A	G	A	A	A	G
01.191.096	1	191096335		A	G	G	A	G		A	A	A		A	A	G	G		G	G	A					A	G		G	A	A	A			G	G	A	G	G	G	A		G		A		A	A	G
01.191.544	1	191543547	C	A	A	A	C		C		C	C		C	C	A		C	A	A	A	C	A	C	A	A	A	A	C	C	C	C	C	A	A	A	C	A	A	A		C	A		C	C	C	C	A
01.191.852	1	191852366	G	G	A	G	G	G	G	G	G	G	G	G	A	A	A	A	A	A	G	G	A	A	A	G	A	A	A	A		G	G	A	A	A	G	A	A	A	A	G	A	A	G	G	A	A	A
01.192.190	1	192189820	T	T	T	T	T	T	T	T	T	T	T	T	T	A	A		A	A	T	T	A		A	T	A	A				T	T	A	A	T	T	A	A	A	T	T	A	T	T	T	T	T	A
01.192.359	1	192359451	G	A	G	G	G	G		G	G	A	G	G	G	A	A	G	A	A	G	G		G	A	A	A	A	G		G	A	G			G	G	G	G	A		G	A	G	G	G	G	G	A
01.192.775	1	192777064	C	C	C	C	C	C	C	C	C	C	C	C	C	C	C	C	C	C	C	C	C	C	C	C	C	C	C	C	C	C	C	C	C	C	C	C	C	C	T	C	C	T	C	C	C	C	C
01.192.826	1	192826432	T	C	T	T	T	T	C	T	T	C	T	T	C	C	T	C	C	C	T	T		C	C	C	C	T	C	C	C	C	T	T	C	T	T	C	C	T	C	T	T	C	T	T	C	C	C
01.193.166	1	193165865	A	A	G	A	A	A	G	G	G	G	G	G	A	G	G	A	G	G	G			A	G	G	G	G	A			A	G	G	G	A	G	G	A	G		A	G	A	A	G	G	G	A
01.193.275	1	193274918	T	T	C	T	T	T	C	C	C	C	C	C		C	C		C	C	C	C	C		C	C	C	C				T	C	C	C	C	C	C	T	C		T	C		T	C	C	C	T
01.193.761	1	193761160	T	T	C	T	T	T	T	T	T	C	T	C	C	C	C	C	C	C	C	C	C	C	C	C	T	C	C	C	C	T	C	C	T	C	C	C	T	C	C	T	T	C	T	C	C	C	C
01.194.087	1	194087194	T	C	T	T	T	T				T		T		C	T		C	C	C	T	C		C	C	T	C				T	C	T	C	C	C	C	C	C		T			T	C	C	C	T
01.194.211	1	194211039	C	G	C	C	C	C	G	G	G	C	G	C	G	G	C	G	G	G	G	C	G	G	G	G	C	C	G	G	G	G	G	C	G	G	G	G	G	G		C	G	G	C	G	G	G	C
01.194.502	1	194502002	A	G	A	A	A	A	G	G	G	A	G	A	G	G	A	G	G	G	G	A	A	G	G	G	A	G	G	G	G	G	G	A	G	G	G	G	G	G	G	A	G	G	A	A	G	G	G
01.194.741	1	194741052	A	A	A	A	G	A	G	G	G	A	G	A	G	G	A	G	G	G	G	A	A	G	G	G	A	G	G	G	G	G	G	A	G	G	G	G	G	G	G	A	G	G	A	G	G	G	G
01.194.995	1	194995016	T	T	T	T	A	T	A	A	A	T	A	T	T	A	T	T	A	A	A	T	A	T	A	A	T	A	T	T	T	A	T	T	A	T	A	A	A	T	T	T	A	T	T	A	T	T	A
01.195.156	1	195156497	A	A	A	A	G	A	G	G	G	A	G	A	A	G	A	G	G	G	G	A	A	A	G	G	A	G	G	A	A	G	A	A	G	A	G	G	G	G	A	A	G	A	A	A	G	A	G
01.195.375	1	195375076	G		G		A		G		G	G					G	G	A		A	G	G	G	A	A	G		G	G	G	A	G	G	A	G		A	A	A			A		A	A	A	G	A
01.195.387	1	195387054	A	A	A	A	G	A	G	G	G	A	G	A	G	G	A	G	G	G	G	A	G	G	G	G	A	G	G	G	G	G	G	A	G	G	G	G	G	G	G	A	G	G	G	G	G	G	G
01.195.525	1	195524894	C	C	C	C	T	C	T	T	T	C	T	C	C	T	C	C	T	T	T	C	C	C	T	T	C	C	C		C	T	C	C	T	C	T	T	T	T	C	C	T	C	T	C	C	C	T
01.195.738	1	195737655	G	G	G	G	A	G	A	A	A	G	A	G	G	A	G	G	A	A	A	G	G	G	A	A	G	A	G	G	G	G	G	G	G	G	A	A	A	G	G	G	G	G	A	G	G	G	A
01.195.998	1	195998377	C	C	C	C	T	C	C	C	C	C	C	C	C	T	C		T	T		C	C		T		C	C	T	T	T	C			T	C			T	T		C	C		C	C	T	T	T
01.196.117	1	196117028	A	A	A			A	G	G		A	G	A	G	G	A			G	G	A	G			G	A	G		G		A		G		G	G	A	G	G	G	A	G	G	A	G	G
01.196.476	1	196475910	C	T	T	C	C	C	T	T	T	T	T	T		C	T	C	C	C	C	C	C	C	C	C	C	T	C	C	C	C	C	C	C	C	C	C	C	C		C	C		T	C	C	C	C
01.197.100	1	197096953	T		T	T	T	T	T	T	T	T			C	C	T	C	C	C	C	T	C	C	C	C	T	T	C	C	C		C	C	C	C	C	T		C	C			C			C	C
01.197.150	1	197149609			C	A	C	C		A			A	C		C	C			C		C		C	C		A	C		C	C	C		C		C	C		A			C					C
01.197.353	1	197352912	G	T	T	G	G	G	G	G	G	T	G	T	G	T	T	G	T	T	T	G	G			T	G	G	G	G	G	G	T	T	T	G	T	G	G	T	G	T	G	G	T	T	T	T	G
01.197.668	1	197667660			C	T		C	T	T	T			C			C	C	T	T	T	C	T			T		T		C	C	T	T	C	T	T	T	C	T	T	C	T	T	C	C	T	T
01.197.856	1	197856200	C	C	C	A	C	C	A	A	A	C	A	C	C	A	C	C	A	A	C	C	C	C	C	A	A	C	C	C	C	C	C	C	A	C	A	C	C	A	C	C	C	C	C	C	C	C	A
01.198.053	1	198053224	T	A	A	A	A	T	A	A	A	A	A	A	A	T	A	A	T	T	A	A	A	A	A	A	A	A	A	A	A	A	A	A	A	T	A	A	A	A	A	A	A	A	A	A	A	T	A
01.198.362	1	198361834	C	T	T	T	T	C	T	T	T	T	T	T	T	C	T	T	C	C	T	T	T	T	T	T	T	T	T	T	T	T	T	T	T	T	T	T	T	T	T	T	T	T	T	T	T	T	T
01.198.478	1	198478152	A	A	A	G	A	A	G	G	G	A	G	A	G	A	G	A	A	A	A	G	G		A	G	G	G	A	A		G	A	A	A	A	G	G	A	G	A	A	G	A	A	G	A	G	G
01.198.710	1	198711613	C	C	C	C	C	C	C	C	C	C	C	C	C	C	C	C	C	C	C	C	C	C	C	C	C		C	C	C	C	C	C	C	C	C	C	C	C	G	C	C	G	C	C	C	C	C
01.199.087	1	199087480	C		A	C	A	C	A	A	A	A	A	A	C	C	C	C	C	C	A	C	C		A	C	C	A	C	C	C	C	A	C	C	C	C	C	C	C	C	A	C	C	A	C	C	C	C
01.199.244	1	199244024	C	A	A	A	A	C	A	A	A	A	A	A	A	C	A	A	C	C	A	A	A	A	A	A	A	A	A		A	C	A	A	A		A	A	A	A	C	A	A	C	A	C	A	A	A
02.000.080	2	80291	G	G	G	C	C	C	C	C	C	C	C	C	G	C	C	G	C	C	C	G	C	G	G	G	G	G	G		G	C	C	C	G	C	G	G	C	G	G	G	G	G	C	C	G	G	G
02.000.300	2	293969	C	C	C	C	C	C	C	C	C	C	C	C	C	C	C	C	C	C	C	C	C	C	A	C	A	A	C	C	C	C	C	C	A	C	C	C	C	C		A	C	C	C	C	A	C	A
02.000.413	2	413345		A	A	A	A	A	A	A	A	A	A	A	G	A	A	G	A		A	A	A	G	G	A	G	G	G	A	G	A	A	A	G	A	A	G	A	A		G	G		A	A		A	G
02.000.592	2	591700	C	C	C	C	C	C	C	C	C	C	C	C	C	C	C	C	C	C	C	C	C	C	C	C	T	T	C	C	C	C	C	C	C	C	C	C	C	C	C	C	C	C	C	C	T	C	T
02.000.744	2	744132	G	G	G	G	G	G	G	G	G	G	G	G		G	G		G	G	G	G	G		G	G	A	A		G		G	G	G	G	G	G		G	G	G	G	G	G	G	G	G	G	A
02.000.971	2	970962	C	C	C	C	C	C	C	C	C	C	C	C	C	C	C	T	C	C	C	T	C	T	C	C	T	T	T	C	T	C	C	C	C	C	C	T	C	C	C	T	T	C	C	C	C	C	T
02.001.197	2	1196608	G	G	G	A	G	A		A	A	A	A	A	G	A	A	G	A	A	A	G		G	A	G	G	G	G	A	G	G	G	A		A			G	G		G	G	G	A	A	A		G
02.001.399	2	1398829	C	C	C	C	C	C	C	C	C	C	C	C	C	C	C	C	C	C	C	C	C	C	C	C	A	C	C	C	C	C	C	C	C	C	C	C	C	C	C	C	A	C	C	C	C	A	A
02.001.594	2	1593539	T	T	T	T	T	T	T	T	T	T	T	T	T	T	T	T	T	T	T	T	T	T	T	T		T	T	T	T	T	T	T	T	T	T	T	T	T	T	C	T		T	T	C	T
02.001.708	2	1708310	T	T	T	T	T	T	T	T	T	T	T	T	C	T	T	C	T	T	T	T	T	C	T	T	C	T	C	T	C	T	T	T	T	T	T	C	T	T	C	C	C	C	T	T	C	C	C
02.001.814	2	1814150	T	T	T	C	T	T	T	T	T	T	T	T	C		T	C	T	T	T	T	T	C	T	T	C	T	C	T	C		T	T	T	T	T	C	T	T	C		C	C	T	T	C	C
02.002.079	2	2079380		T	T	C		T	T		T	T	T		C	T		C						C				T	C				T			T		C
02.002.303	2	2303125	T	T	C	C	T	T	T	T	T	T	T	T		T	T	T	T	T	T	C	T	T	T	T	C	T	T	T		T	T	T	T	T	T	T	T	T	T	T	C	T	T	T	C	T	C
02.002.436	2	2435522	G	G	A	A	G	G	G	G	G	G	G	G		G	G	A	G	G	G	G	G		G	G	A	G	A	G		G	G	G	G	G	G		G	G		G	A	G	G	G	A	A	A
02.002.642	2	2641996	G	G	A	A	G	A	G	G	G	G	G	G	G	A	A	G	A	A	G	A	A	G	G	G	A	G	G	A	G	A	G	A	G	A	G	G	G	G		G	G		G	G	G	G	A
02.002.797	2	2797414	G	G	T	T	G	T	G	G	G	G	G	G		T	T		T	T	G	T	T		G	G	T	G		T		G	G		G	T	G		G	G		G	T		G	G	G	G	T
02.003.041	2	3041440	G	G	A	G	G	A	G	G	G	G		G		A	A		A	A	G	A	A		G	G	A	G		G		G	G	A	G		G		G	G		G	G			G	G		A
02.003.170	2	3171129	T		C	C	T	C	T	T	T			T	C	C	C	C	C	C	T	C	C	C	T	T	C	T	C	T	C	C	T	C	T	C	T	C	T	T	C	T	C	C	T	T	C	C	C
02.003.251	2	3251408	G	G	G	G	G	A	G	G	G	G	G	G	G	A	A	G	A	A	G	G	A	G	G	G	A	G	G	G	G	G	G	G	G	A	G	G	G	G	G	G	A	G	G	G	A	G	A
02.003.981	2	3980773	A	A	A	A	A	T	A	T	T	A	A	A		T	T	A	T	T	A	A	T	A	A	A	T	A	A	A	A	A	A	A	A	T	A	A	A	A	A	A	A	A	A	A	A	A	T
02.004.313	2	4313241	G	G	G	G	G	A	G	A	A	G	G	G		A	A		A	A	G	G	A		G	G	G	G		G		G	G	G	G	A	G	G	G	G		G	G		G	G	G	G	G
02.004.628	2	4627927	G	G	A	G	G	G	A	A	A	A	A	G	G	G	G	G	G	G	G	G	G	G	G	G	G	A	G	G	G	G	G	A	G	G	G	G	G	G	G	A	G	G	G	G	G	G	G
02.004.918	2	4917586	C	T	T	C	C	T	T	T	T	T	T	C		T	T		T	T	C	T	C		C	C	T	C		C		T	T	T	C	T	C		C	C		T	C		T	C	T	T	T
02.005.000	2	5000953		T	T				T	A	T	T						T	T		T	T		T	T		T		T						T		T			T		T	T		T		T	T	T
02.005.050	2	5051755	C	G	G	G		G	G	G	G	G	G			G	G	C	G	G	C	G		C	C		G	C	C	C	C	G		G	C	G	C	C	C	C	C	G	C		G		G	G	G
02.005.251	2	5251232	A	G	G	G	G	G	G	G	G	G	G	A	A	G	G	A	G	G	A	G	G	A	G	A	G	A	A	G	A	G	G	G	A	G	A	A	A	A	A	G	G	A	G	A	G	G	G
02.005.532	2	5532314	T	C	C	C	C	C	C	C	C	C	C	T	C	C	C	C	C	C	T	C	C	C	C		C	T	C	C	C	C	C	C		C	T	C	T	T		C	C		C	T	C	C	C
02.005.738	2	5738451	G	A	A	A	A	A	A	A	A	A	A	G		A	A	A	A	A	G	A	A	A	A	G	A	G	A	A	A	A	A	A	G	A	G	A	G	G		A	A		A	G	A	A	A
02.005.851	2	5850850	C	A	A	C	A	A	A	A	A	A	A	C	A	A	A	C	A	A	C	A	A	C	A	C	A	C	A	C	C	A	A	A	C	A	C	A	C	C		A	C		A	C	A	A	A
02.006.083	2	6083282	A	G	G	G	G	G	A	G	G	G	G	A	G	G	G	G	G	G	A	G	G	G	A	A	G	A	G	G	G	G	G	G	A	G	A	G	A	G	G	A	G	G	A	A	G	G	G
02.006.331	2	6331042	C	A	A	A	A	A	C	A	A	A	A	A	A	A	A	A	A	A	C	C	A	A	A	C	A	C	A	A	A	A	A	A	C	A	C	A	C	A	A	C	A	A	C	C	A	C	A
02.006.635	2	6636934	C	C	C	C	C	C	C	C	C	C	C	C	A	C	C	A	C	C	C	C	A	A	C	C	C	C	A	A	A	C	C	C	C	C	C	A	C	C	A	A	C	A	C	C	A	A	C
02.006.767	2	6767054	G	G	G	G	G	G	G	G	G	G	G	G		G	G	G	G	A	G	G	A	G	G	G	G	A		G	A	G	G	G	G	G	G	G	G	G	G	G	G	G	G	G	G	G	G
02.007.035	2	7036408	A	A	A	A	A	A	A	A	A	A	A	A	A	A	A	A	A	A	A	A	A	A	A	A	A	A	A	A	A	A	A	A	A	A	A	A	A	A	G	A	A	G	A	A	A	A	A
02.007.161	2	7161211	A	G	A	A	G	G	G	G	G	A	A		G	G	G	G	G	G	G	A	G		A	A	A		G	G		A	G	A	G		A	G	G	A	G	G	A	G	G			G	A
02.007.482	2	7481867	C	T	C	T	C	C	C	C	C	C	C	C	T	C	C	T	C	C	T	T	T		C	C	T		T			C	C	C	T	C	C		T	C	T	T	T	T	T	T	C	C	T
02.007.795	2	7794996	T	C	T	C	T	T	T	T	T	T	T	T	C	T	T	C	T	T	C	C	C		T	T	C	C	C	C	C	T	T	C	C	T	T	C	C	T	C	T	T	C	C	C	T	T
02.007.960	2	7960195	C		C	G	C	C	C	C	C	C	C	C	G	C	C	G	C	C	G	G	G	G	C	C	G	G	G	G	G	C	C	G	G	C	C		G	C		G	C		G	G	C	G	G
02.008.092	2	8092223			G	G	G	G	G	A	G	G	G	G	G	G	G	G	G	G	G	G			G	G	G		G	G		G	G	G	G	G	G	G	G	G	G	G	G	G	G	G
02.008.260	2	8260290	C	C	C	C	C	C	C	C	C	C	C	C	C	C	C	C	C	C	C	C	C	C	C	C	C	C	C	C	C	C	C	C	C	C	C	C	C	C	C	C	C	C	C	C	C	C	C
02.008.703	2	8703409	C	C	C	C	C	T	C	C	C	C	C	C		T	T	C	T	T	C	C	C	C	C	C	C	C	C	C	C	C	C	C	C	T	C	C	C	C		C	C		C	C	C	C	C
02.008.999	2	8999036		A		A	C		C			C	C		A	C	C	A	C	C	A	A	A		A		A	C	A	A	A	A	C	C		C	C	A	A			A	A	A	A	A	A	A	A
02.010.346	2	10346363	G		A	A	G	G		A	A		A	A	G	G	G	G	G	G	G	G	A	G	A	G	A	G	G	G	G	G	G	A	G	G	A	G	G	A	G	G	G	G	G	G	G	G	A
02.010.511	2	10510600	A	A	A	A	A	A	A	A	A	A	A	A	A	A	A	A	A	C	A	A	A	A	A	A	A	A	A	A	A	A	A	A	A	A	A	A	A	A	A	A	A	A	A	A	A	A	A
02.010.927	2	10927068	A	C	C	C	C	C	C	C	C	C	C	C	C	C	C	C	C	C	C	C	C	C	C	C	C	C	C	C	C	C	C	C	C	C	C	C	C	C	C	C	C	C	C	C	C	C	C
02.011.296	2	11296154	G	G	C	G	C	G	C	C	C	C	C	C	G	G	G	G	G	G	C	G	C	G	C	G	G	G	G	G	G	G	C	C	G	G	C	G	G	C	G	G	G	G	G	G	G	G	G
02.012.300	2	12300375	G	G	G		G	G	G	G	G	G	G	G	G	G	G	G	G	G	G	G	G	G	G	G	A	A	G	G	G	G	G	A	A	G	G	G	G	G		G	G	G	G		G	G	A
02.013.045	2	13045292	T	C	C	C	C	C	C	C	C	C	C	C	T	C	C	T	C		C	C	C	T	C	C	C	C		T	T	C	C		C	C	C		C	C		C	C		C	C	C	C	C
02.013.210	2	13209589	T	T	T	T	T	T	T	G	G	T	T	T	T	T	T	T	T	T	T	T	T	T	T	T	T	T	T	T	T	T	T	T	T	T	T	T	T	T	T	T	T	T	T	T	T	T	T
02.013.589	2	13589257	A	A	A	A	A	A	A	G	A	A	A	A	A	A	A	A	A	A	A	A	A	A	A	A	A	A	A	A	A	A	A	A	A	A	A	A	A	A	A	A	A	A	A	A	A	A	A
02.014.838	2	14837788	C	C	C	C	C	C	C	C	C	C	C	C	C	C	C	C	C	A	C	C	C	C	C	C	C	C	C	C	C	C	C	C	C	C	A	C	C	C	C	C	C	C	C	C	C	C	C
02.015.061	2	15061099	G		G	G	G	G	G	G	G	G	G	G	G	G	G		G	A	G	G	G	G	G	G	G	G	G	G	G	G	G	G	G	G	A	G	G	G	G	G	G	G	G	G	G	G	G
02.015.385	2	15385179	G	T	G	G	G	G	G	G	G	G	G	G	G	G	G		G	T	G	G	G	G	G	G	G	G	G	G		G	G	G	G	G	T	G	G	G	G	G	G	G	G	G	G	G	G
02.015.553	2	15553143	G	G	A	A	A	A	A	A	A	A	A	A	G	A	A	G	A	G	A	A	A	G	A	A	A	G	G	G	G	G	G		A	A	G	G	A	A		A	A		A	A	G	A	A
02.015.712	2	15711894	C	C	T	T	T	T	T		T	T	T	T	C	T	T	C	T	C	T	T	T	C	T	T	T	T	C	C	C	C	C	T	T	T	C	C	T	T	C	C	T	C	T	T	T	C	T
02.015.970	2	15970131	A	A	G	G	G	G	G	G	G	G	G	G		G	G	G	G	A	G	G	G	G	G	G	G	G	G	G	G	A	A	G	G	G	A	G	G	G	G	A	G	G	G	G	G	A	G
02.016.175	2	16178514	G	G	A	A	A	A	A	A	A	A	A	A		A	A	A	A	G	A	A	A	A	A		A	A	A	A	A	A		A	A	A	G	A	A	A	A	A	A	A	A	A	G	A	A
02.016.298	2	16297735	C	C	T	T	T	T	T	T	T	T	T	T	C	T	T	C	T	C	T	T	T		T	T	T	T	C	C		C	C	T	T	T	C	C	T	T	C	C	T	C	T	T	C	C	T
02.016.425	2	16423156	G	G	T	T	T		T	T		T	T	T		T	T	T		G	T	T		T	T		T	T	T	T	T	G		T	T	T	G		T	T		G	T		T		G	G	T
02.016.646	2	16646492	C	C	A	A	A	A	A	A	A	A	A	A		A	A	A	A	C	A	A	A		A	A	A	A		A	A	A	C	A	A	A	C	A	A	A		A	A	A		A	A	A	A
02.016.964	2	16963896	G	G	C	C	C	C	C	C	C	C	C	C	C	C	C	C	C	G	C	C	C	C	C	C	C	C	C	C	C	C	C	C	C	C	G	C	C	C		C	C		C	C	C	C	C
02.017.258	2	17257977	T	T	A	T	A	T	A	A	A	A	A	T	T	T	T	T	T	T	T	T	T	A	T	T	T	T	A	T	A	T	A	T	T	T	T	T	T	T	T	T	A	T	T	T	T	T	T
02.017.502	2	17501628	A	A	T	T	T	T	T	T	T	T	T	T	T	T	T	T	T	A	T		T	T	T	T	T	T	T		T	T	T	T	T	T	A	T	T	T			T		T	T			T
02.017.660	2	17660230	A	A	T	T	T	T	T	T	T	T	T	T	T	T	T	T	T	A	T	T	T	T	T	T	T	T	T	T	T	T	T	T	T	T	A	T	T	T	T	T	T	T	T	T	T	T	T
02.017.720	2	17722781	A	A	A	A	A	A	A	A	A	A	A	A	G	A	A	G	A	A	A	G	A	G	A	A	A	A	G	A	G	A	A	A	A	A	A	G	A	A	G	G	A		A	A	G	G	A
02.018.095	2	18094718	C	C	T	T	T	T	T	T	T	T	T	T	T	T	T	T	T	C	T	T	T	T	T	T	T	T	T	T	T	T	T	T	T	T	C	T	T	T	T	T	T	T	T	T	T	T	T
02.018.324	2	18324062	C	C	T	T	T	T	T	T	T	T	T	T		T	T		T	C	T	T	T	C	T	T	T	T		T		T	T	T	T	T	C	T	T	T		T	T		T	T		T	T
02.018.456	2	18456329			G	G	G		A									G								A
02.018.498	2	18498491	T	T	C	C	C	C	C	C	C	C	C	C		C	C	C	C	T	C	T		C	C	C	C	C	C	C	C	C	C	C	C	C	T	C	C	C	C	T	C	C	C	C	C	C	C
02.018.807	2	18806560	G		A	A	A	A	A	A	A	A	A	A	A	A	A	G	A	G	A	A	A		A	A	A	A	G	A		A	A	A	A	A		G	A	A	A	A	A	A	A	A	A	A	A
02.019.008	2	19008246	A	A	G	G	G	G	G	G	G	G	G			G	G		G	A	G		G	A	G	G	G	G		G		G	G	G	G	G	A		G	G			G		G	G	G	G	G
02.019.239	2	19239381	C	C	T	T	T	T	T	T	T	T	T	T	C	T	T	C	T	C	T	T	T	C	T	T	T	T	C	T	C	T	T	T	T	T		C	T	T	C	T	T	C	T	T	T	T	T
02.019.552	2	19551625	T	T	C	C	C	C	C	C	C	C	C			C		C	C	T	C	C	C			C	C		C	C	C	C	C	C	C	C	T	C		C	C	C		C	C			C
02.019.801	2	19800615	C	C	T	T	T	T	T	T	T	T	T	T	C	T	C	C	T	C	T	C	T	C	T	T	T	T	C	T	C	T	T	T	T	T	C	C	T	T	C	C	T	C	T	T	C	C	T
02.019.956	2	19956035			G	G	G	G	G	G	G	G	G	G	G	G	G	G	G	T	G	G			G	G			G	G		G	G	G	G	G	G	G	G	G	G	G	G	G	G	G
02.020.076	2	20075988	G			A
02.020.172	2	20172019	G	G	A	A	A	A	A	A	A	A	A	A	A	A	A		A	G	A	G	A		A	A	A	A		A		A	A	A	A	A	G		A	A		G	A		A	A	A	G	A
02.020.648	2	20648193	A	A	G		G		G	G	G	G	G	G		G		G	G	A	G	G	G					G		G		G	G	G	G		A	G		G	A	G		G	G	G	G		G
02.020.929	2	20928733	C	C	T	T	T	T	T	T	T	T	T	T	C	T	C	C	T	C	T	T	T	C	T	T	T	T	C	T	C	T	T	T	T	T	C	C	T	T	C	T	T	C	T	T	T	C	T
02.021.196	2	21195990	A	A	G	G	G	G	G	G	G	G	G	G	G	G	G	G	G	A	G	G	G	G	G	G	G	G	G	G	G	G	G	G	G	G	A	G	G	G	G	G	G	G	G	G	G	G	G
02.021.696	2	21695677	G	G	A	A	A	A	A	A	A	A	A	A	G	A	G	G	A	G	A	G	A	G	A	A	A	A	G	G	G	A	A	A	A	G	G	G	A	A	G	A	A	G	A	A	G	G	A
02.021.925	2	21927875	C	C	C	C	C	C	C	C	C	C	C	C	C	C	C	C	C	C	C	C	C	C	C	C	C	C	C	C	C	C	C	C	C	C	C	C	C	C	T	C	C	T	C	C	C	C	C
02.022.245	2	22246237	G	G	G	G	G	G	G	G	G	G	G	G	G	G	G	G	G	G	G	G	G	G	G	G	G	G	G	G	G	G	G	G	G	G	G	G	G	G	A	G	G	A	G	G	G	G	G
02.022.445	2	22445253		C	T	T	T	T	T	T	T	T	T	T	T	T	T	T	T	C	T	T	T		T	T	T					T	T	T	T	T	C		T	T		T	T	T	T	T	T	T	T
02.022.591	2	22590838	G	G	A	A	A	A	A	A	A	A	A	A	G	A	A	G	A	G	A	A	A	G	A	A	A	G	G	G	G	A	A	A	A	G	G	G	A	A	G	A	A	G	A	A	G	G	A
02.022.818	2	22818185	C	C	T	T	T	T	T	T	T	T	T	T	C	T	T	C	T	C	T	T	T	C	T	T	T	C	C	C	C	T	T	T	T	C	C	C	T	T	C	T	T	C	T	T	C	C	T
02.022.996	2	22996378	G	G	G	A	G	G	G	G	G	G	G	G	A	G	G	A	G	G	G	G	G	A	A	G	A	A	A	A	A	G	G	A	G	A	G	A	G	G	A	G	G	A	G	G	A	A	A
02.023.201	2	23200820	A	A	A	G	A	A	A	A		A	A	A	G	A	A	G	A	A	A	A	A	G	G	A	G	G	G	G	G	A	A	A	A	A	A	G	A	A	G	A	A	G	A	A	A	A	G
02.023.361	2	23361106	G	G	A	A	A	A	A	A	A	A	A	A		A	A	G	A	G	A	A	A	G	A	A	A	G	G	G	G	A	A	A	A	G	A	G	A	A	G	A	A	G	G	A	G	G	A
02.023.620	2	23620362	T	T	G	G	G	G	G	G	G	G	G	G	G	G	G	G	G	T	G	G	G	G	G	G	G	G	G	G	G	G	G	G	G	G	G	G	G	G	G	G	G	G	T	G	G	G	G
02.023.836	2	23835534	C	C	C	C	T	C	C	C	C	C	C	C	T	C	C	T	C	C	C		C		C	C	T		T	T		C	C	C	C	T	C		C	C	T	C	T	T	C	C	C	C	T
02.024.034	2	24034481	G	G	G	G	G	G	G	G	G	G	G	G		G	G	T	G	G	G	G	G	T	G	G	T	G	T	T	T	T	T	G	G	G	G	T	G	G	T	G	G	T	G	G	T	G	T
02.024.348	2	24348458	A	A	A	A	A	A	A	A	A	A	A	A	G	A	A	G	A		A	A	A	G	A	A	G	A	G	G	G	G	G	A	A	A	A	G	A	A	G	A	A	G	A	A	A	G	G
02.024.549	2	24548772	T	T	T	T	T	T	T	T	T	T	T	T	C	T	T	C	T	T	T	T	T	C	T	T	C	T	C	C	C	C		C	T	C	T	C	T	T	C	T	T	C	T	T	T	C	C
02.024.844	2	24844128	T	T	T	T	T	T	T	T	T	T	T	T	T	T	T	T	T	T	T	T	T	T	T	T	C	T	T	T	T	T	T	C	T	C	T	T	T	T	T	T	T	T	T	T	T	T	C
02.024.994	2	24993644	T	T	T	T	T	T	T	T	T	T	T	T	C	T	T	T	T	T	T	T	T	T	T	T	C	T	T	T	T	C	C	C	T	T	T	T	T	T	C	T	T	C	T	T	T	T	C
02.025.174	2	25173861	C	C	C	C	C	C	C	C	C	C	C	C	C	C	C	C	C	C	C	C	C	C	C	C	T	C	C	C	C	C	C	C	C	T	C	C	C	C	C	C	C	C	C	C	C	C	T
02.025.292	2	25291814							T								T						T							C											C
02.025.585	2	25585412	C	C	C	C	C	C	C	C	C	C	C	C	C	C	C	C	C	C	C	C	C	C	C	C	A	C	C	C	C	C	C	C	C	C	C	C	C	C	C	C	C	C	C	C	C	C	A
02.025.800	2	25792741	G				G		G	G					G	G	G	G	G	G	G	G	G	G	G		A	G	G	G	G	G	G	G	G	A	G	G	G	G		G	G	G	G	G	G		A
02.025.952	2	25951792	T	T	T	T	T	T	T	T	T	T	T	T	T	T	T	T	T	T	T	T	T	T	T	T	C	T	T	T	T	T	T	T	T	C	T	T	T	T	C	T	T	C	T	T	T	C	C
02.026.207	2	26206661	G	G	G	G	G	G	G	G	G	G	G	G	G	G	G	G	G	G	G	G	G	G	G	G	A	G	G	G	G	G	G	G	G	G	G	G	G	G	G	G	G	G	G	G	G	G	A
02.026.314	2	26314047	G	G	G	G	G	G	G	G	G	G	G	G	G	G	G	A	G	G	G	G	G	A	G	G	A	G	A	A	A	G	G	G	G	G	G	A	G	G	A	G	G	A	G	A	A	A	A
02.026.486	2	26485935	T	T	T	T	T	T	T	T	T	T	T	T	T	T	T	T	T	T	T	T	T	T	T	T	C	T	T	T	T	T	T	T	T	C	T	T	T		T	T	T	T	T	C	C	C	C
02.026.605	2	26605282	G	G	G	G	G	G	G	G	G	G	G	G	A	G	G	A	G	G	G	G	G	A	G	G	A	A		A	A	G	G	G	G	A	G	A	A	G	A	G	G	A	G	A	A	A	A
02.026.892	2	26891699	G	G	G	G	G	G	G	G	G	G	G	G	G	G	G	G	G	G	G	G	G	G	G	G	A	G	G	G	G	G	G	G	G	G	G	G	G	G		G	G		G	G	G	G	A
02.027.115	2	27117532	G	G	T	G	G	T	G		G	T	T	G	G	T	G	G	T	G	G	G	G	G	G	G	T	T	G	G	G	G	G	G	G	G	G	G	G	T	T	T	G	T	G	G		G	T
02.027.146	2	27145656	T	T	C	T	T	C	C	C	C	C	C	T	C	C	T	C	C	T	T	T	T	C	T	T	C	C	C	C	C	T	T	T	T	T	T	C	T	C	C	C	T	C	T	C	C	T	C
02.027.390	2	27390229	A	A	G	A	A	G	G	G	G	G	G	A	G	G	A	G	G	A	A	A	A	G	A	A	G	G	G	G		A	A	A	A	G	A	G	G	G	G	G	A	G	A	G	G	G	G
02.027.509	2	27508770	A	A	G	A	A	G	G	G	G	G	G		G	G	A	G	G	A	A	A	A	G	A	A	G	A	G	G	G	A	A	A	G	G	A	G	G	G	G	G	A	G	A	G	G	G	G
02.027.709	2	27709210						C				C															C							C							G	C		G	G
02.027.879	2	27878746		G	A	G	G	A	A	A	A	A	A	G	G	A	G		A	G	G	G	G		G	G	A	A		G	G	G	G	G	A	G	G	G	G	A	A	A	G				G	G	A
02.028.156	2	28156436	G	G	A	G	G	A	A	A	A	A	A	G	G	A	G	G	A	G	G	G	G	G	G	A	A	G	G	G	G	G	G	G	A	G	A	G	G	A		A	G		G	G	G	G	A
02.028.525	2	28525250	G	G	A	G	G	A	A	A	A	A	A	G	G	A	G	G	A	G	G	G	G	G	G	A	A	G	G	G	G	G	G	G	A	G	A	G	G	A	G	A	G	G	G	G	G	G	A
02.028.654	2	28654250	C	C	T	C	C	T	T	T	T	T	T	C	C	T	C	C	T	C	C	C	C	C	C	T	T	C	C	C	C	C	C	C	T	C	T	C	C	T	C	T	C	C	C	C	C	C	T
02.028.938	2	28938037	T	T	C	T	T	C	C	C	C	C	C	T	C	C	T	C	C	T	T	T	T	C	T	C	C	C	C	C	C	T	T	T	C	C	C	C	C	C	C	C	T	C	T	C	C	C	C
02.029.075	2	29074996	C	T	T	C	C	T	T	T	T	T	T	C	C	T	C	C	T	C	C	C	C	C	C	T	T	C	C	C	C	C	C	C	C	C	T	C	C	T	C	T	C	C	C	C	C	C	T
02.029.322	2	29321613	T	T	C	T	T	C	C	C	C	C	C	T	C	C	T	C	C	T	T	T	T	C	T	T	C	C	C	C	C	T	T	T	T	C	T	C	C	C	C	C	T	C	T	C	C	C	C
02.029.485	2	29483784	G	G	G	G	G	G	G	G	G	G	G	G	G	G	G	G	G	G	G	G	G	G	G	G	G	G	G	G	G	G	G	G	G	G	G	G	G	G	A	G	G	A	G	G	G	G	G
02.029.669	2	29668622	T	T	C	T	C	C	C	C	C	C	C	C	C	C	T	C	C	T	T	T	T	C	T	T	C	C	C	T	C	T	T	T	T	C	T	C	C	C	C	C	T	C	T	C	C	C	C
02.029.695	2	29693260	C	C	C	C	C	C	C	C	C	C	C	C	C	C	C	C	C	C	C	C	C	C	C	C	C	C	C	C	C	C	C	C	C	C	C	C	C	C	T	C	C	T	C	C	C	C	C
02.029.925	2	29925442	A	A	T	A	T	T	T	T	T	T	T	T	T	T	A	T	T	A	A	A	A	T	A	A	T	T	T	A	T	A	A	A	A	T	A	T	T	T	T	T	A	T	A	T	T	T	T
02.030.157	2	30157161	C	C	A	C	A	A	A	A	A	A	A	A	C	A	C	C	A	C	C	C	C	C	C	C	A	A	C	C	C	C	C	C	C	C	C	C	A	A	C	A	C	C	C	C	A	C	A
02.030.332	2	30332419	G	G	A	G	A	A	A	A	A	A	A	A	G	A	G	G	A	G	G	G	G	G	G	G	A	A	G	G	G	G	G	G	G	G	G	G	A	A	G	A	G	G	G	G	G	G	A
02.030.534	2	30534354	T	T	G	T	T	G	G	G	G	G	G	T	T	G	T	G	G	T	T	T	T	G	T	T	G	T	G	T	G	T	T	T	T	T	T	G	T	G	G	G	T	G	T	T	T	G	G
02.030.727	2	30727442	T	T	C	T	T	C	C	C	C	C	C	T	T	C	T	T	C	T	T	T	T	T	T	T	C	T	T	T	T	T	T	T	C	T	T	T	T	C	T	C	T	T	T	T	T	T	C
02.030.833	2	30832680	G	G	C	G	G	C	C	C	C	C	C	G	C	C	G	C	C	G	G	G	G	C	G	G	C	G	C	G	C	G	G	G	G	C	G	C	G	C	C	C	C	C	G	G	C	G	C
02.031.099	2	31098888	T	T	C	T	C	C	C	C	C	C	C	C	C	C	T	C	C	T	T	T	T	C	T	C	C	C	C	T	C	T	T	T	T	C	C	C	C	C	C	C	C		T	C	C	C	C
02.031.323	2	31322978	C	C	A	C	C	A	A	A	A	A	A	C		A	C	C	A	C	C	C	C	C	C	C	A	C	C	C	C	C	C	C	C	C	C	C	C	A		A	A		C	C	C	C	A
02.031.593	2	31593094	A	A	G	A	G	G	G	G	G	G	G	G	G	G	A	G	G	A	A	A	A	G	A	G	G	G	G	A	G	A	A	A	A	G	G	G	G	G	G	G	G	G	A	G	G	G	G
02.031.708	2	31708196	C		T	C	C	T	T	T	T	T	T	C	C	T	C	C	T	C	C	C	C		C	T	T		C	C	C	C	C	C	T	C	T	C	C	T	C	T	T	C	C	C	C	C	T
02.031.948	2	31948008	G	G	G	G	G	G	G	G	G	G	G	G	G	G	G	G	G	C	G	G	G	G	G	G	G	G	G	G	G	G	G	G	G	G	G	G	G	G	G	G	G		G	G	G	G	G
02.032.092	2	32091747	A	G	G	G	G	G	G	G	G	G	G	G	G	G	G		G	A	G	G	G		G	G	G	G		G		G	G	G	G	G	G		G	G	G	G	G		A	G	G	G	G
02.032.831	2	32830845	C	C	T	C		C	T	T	T	T	T	C	C	C	C	C		C		C		C	C		C	C		C	C	C		C			C	C	C	C		T	C	C	C	C	C	T
02.033.118	2	33118040	A	A	C	A	A	A	C	C	C	C	C	A	A	A	A	A	A	A	A	A	A	A	A	A	A	A	A	A	A	A	A	A	A	A	A	A	A	A		C	A	A	A	A	A	A	A
02.033.119	2	33118770																											A																			T
02.033.379	2	33379135	C	C	A	C	C	C	A	A	A	A	A	C	C	C	C	C		C	C	C	C	C	C	C	C	C	C	C	C	C	C	C	C	A	C	C	C	C		A	C		C	C	C	C	C
02.033.496	2	33496201	C		T	C	C	C	T	T	T	T	T		C	C	C	C	C	C	C	C	C			C	C	C	C	C	C	C		C		C	C	C	C	C	C	T			C	C	C	C	C
02.033.628	2	33627839	T	T	C	T	C	T	C	C	C	C	C	T	C	T	T	C	T	T	T	T	T	C	T	T	T	T	C	C	C	T	T	T	T	C	T	C	T	T		C	T		T	T	C	C	T
02.033.832	2	33832224	A	A	G	A	G	A	G	G	G	G	G	A	G	A	A	G	A	A	A	A	A	G	A	A	A	A	G	G	G	A	A	A	A	G	A	G	A	A	G	G	A	G	A	A	G	G	A
02.034.114	2	34113680	T	T	A	T	T	T	A	A	A	A	A	T	T	T	T	T	T	T	T	T	T	T	T	T	T	T	T	T	T	T	T	T	T	T	T	T	T	T	T	A	T	T	T	T	T	T	T
02.034.428	2	34427669	A	A	G	A	G	A	G	G	G	G	G	A	G	A	A	G	A	A	A	A	A	G	A	A	A	A		G	G	A	A	A	A		A		A	A	G	G	A		A	A	G		A
02.034.440	2	34436428	C	C	A	C	A	C	A	A		A	A	C	C	C	C	C		C	C	C	C	C	C	C	C	C	C	C	C	C	C	C	C	C	C		C	C		A	C	A	C	C	A	C	C
02.034.575	2	34575066	G	G	A	G	G	G	A	A	A	A	A	G	G	G	G	G	G	G	G	G	G	G	G	G		G	G	G	G	G	G	G	G	G	G	G	G	G	G	A	G	G	G	G	G	G	G
02.034.797	2	34796679	G		A			G	A	A	A	A	A	G			G					G		G				G	G			G								G		A			G		G
02.034.797a	2	34797107	T		C	T	T	T		C		T		T	T	T	T		T	T	T	T	T	T	T			T	T	T		T		T	T		T			C	C				T		T	T	T
02.034.852	2	34852069	T	T	C	T	C	T	C	C	C	C		T	C	T	T	C	T	T	T	T	T	C	T	T	T	T	C	C	C	T	T	T	T	C	T	C	T	T	C	C	T	C	T	T	C	C	T
02.035.426	2	35426298	G	G	A	G	G	A	A	A	A	A	A	G	G	A	G		A	G	G	G	G		G	G	A	G		G		G	G	G	A	G	G		G	A	G	A	G	G	G	G	G	G	A
02.035.469	2	35469200	G	G	T	G	G	T	T	T	T	T	T	G	G	T	G	G	T	G	G	G	G	G	G	G	T	G	G	G	G	G	G	G	T	G	G	G	G	T		T	G		G	G	G	G	T
02.036.556	2	36555656	A	A	G	G	A	A	G	G	G	A	G	G	A	G	G	A	G	G	G	A	A	A	G	A	G	A	A	A	A	A	G	G	A	G	A	A	G	G	A	G	A	A	A	G	A	A	G
02.037.251	2	37250708	C	C	T	C	C	C	T	T	T	T	T	C	T	C	C	T	C	C	C	C	C	T	C	C	C	C	T	C	T	C	C	C	C	C	C	T	C	C		T	C		C	C	C	C	C
02.037.589	2	37588538	A	A	G	A	A	A	G	G	G	G	G	A	A	A	A	A	A	A	A	A	A	A	A	A	A	A	A	A	A	A	A	A	A	A	A	A	A	A	A	G	A	A	A	A	A	A	A
02.037.839	2	37839184	A	A	G	A	G	A		G	G	G	G	A	G	A	A	G	A	A	A	A	A	G	A	A	A	A		G	G	A	A	A	A	G	A		A	A	G	G	A	G	A	A	G	G	A
02.038.234	2	38233599	G	G	C	G	G	G	C	C	C	C	C	G	G	G	G	G	G	G	G	G	G	G	G	G	G	G	C	C	G	G	G	G	G	C	G	G	G	G		C	G		G	G	C	G	G
02.038.535	2	38534665	T		C	T	T	T	C	C	C	C	C	T		T	T	T	T	T	T	T	T	T		T	T	T	T	C		T	T	T	T		T	T		T			T		T	T	C	C	T
02.038.733	2	38732696	C	C	T	C		C	T		T		T	C	C		C		C	C	C	C	C		C			C		T	T	C	C	C		T	C		C	C	T	T	T	T	C	C	T	T	C
02.039.016	2	39015855	C	C	A	C	C	C	A	A	A	A	A	C	A	C	C		C	C	C	C	C		C	C	C	C		A		C	C	C	C	A	C		C	C	A	A		A	C	C	C	A	C
02.039.168	2	39168152	T	T	C	T	T	T	C	C		C	C	T	T	T	T	T	T	T	T	T	T	T	T	T	T	T		T	T	T	T	T	T	T	T	T	T	T			T	T	T	T	T	T	T
02.039.347	2	39346656	T	T	C	T		T	C	C	C	C	C	T	T	T	T	T	T	T	T	T	T	T	T	T	T	T	T	T	T	T	T	T	T	T	T	T	T	T	T	C	T	T	T	T	T	T	T
02.039.655	2	39655150	T	T	C	T	C	T	C	C	C	C	C	T	C	T	T	T	T	T	T	T	T	T	T	T	T	T	T	C	T	T	T	T	T	C	T	T	T	T	T	C	T	T	T	T	C	C	T
02.039.826	2	39826159	G	G	A	G	G	G	A	A	A	A	A	G	G	G	G	A	G	G	G	G	G	A	G	G	G	G	A	A	A	G	G	G	G	G	G	A	G	G	G	A	A	G	G	G	G	G	G
02.040.000	2	39999766	G	G	A	G	G	G	A	A	A	A	A	G	G	G	A	G	G	G	G	G	G	G	G	G	G	G	G	G	G	G	G	G	G		G	G	G	G	G	A	G	G	G	G	A	G	G
02.040.148	2	40148270	G	G	A	G	G	G	A	A	A	A	A	G	A	G	A	G	G	G	G	G	G	A	G	G	G	G	A	G	A	G	G	G	G	G	G	A	G	G		A	A	G	G	G	G	G	G
02.040.398	2	40398461	T	T	G	T	T	T				G	G	T	T	T	G	G	T	T	T	G	T		T	T	T	T	T	G		T			T	T		T	T	T	T	G	T	T	T	T	G	G	T
02.040.695	2	40695447	T	T	C	T	C	T	C	C	C	C	C	T	T	T	C	T	T	T	T	C	T		T	T		T		T	C		T		T	C	T			T	T	C	C	T	T	T	C	T	T
02.040.829	2	40829234	C	C	T	T	T	C	T	T	T	T	T	C	C	C	T	C	C	C	C	T	C	T	T	C	C	C	C	T	T	C	C	C	C	C	C	T	C	C		T	T		C	C	C	C	C
02.041.120	2	41120090	T	T	C	C	C	T	C	C	C	C	C	T	C	T	C	T	T	T	C	C	T	T	C	T	T	T	T	C	T	T	C	T	T	C	T	T	T	T		C	T		T	T	C	C	T
02.041.190	2	41189934			G	A			G					A	A	A	G	A		A	A	G										A				A	A		A			G
02.041.588	2	41588390	G		T	G	G	G	T	T		T	T	G	G	G	T	G	G	G	G	T			G	G	G	G	G	G	G	T	G	G	G	T	G	G	G	G	G	T	G	G	G	G	G
02.041.750	2	41750565	A	A	C		A		C		C	C		A		A				A	A	C	A	C	C	A	A	A	C	A	C	C	A	A	A	C	A		A	A	C	C	C	C	A	A	A		A
02.041.894	2	41894255	G	G	A	A	A	G	A	A	A	A	A	G	A	G	A	A		G	G	A	G	A	A	G	G	G	A	G	A	A	G	G	G	A	G	A	G	G	A	A	A	A	G	G	G	A
02.041.990	2	41988232	T	T	C		C		C	C	C	C	C	T	C	T	C	C	T		T	C	T	C	C	T			C	T	C		T		T			C		T	C				T		C	C	T
02.042.165	2	42164923	T	T	C	C	C	T	C	C	C	C	C	T	C	T	C	C	T	T	T	C	T	C	C	T	T	T	T	T	C	C	T	T	T	C	T		T	T	C	C	C	C	T	T	C	C	T
02.042.403	2	42403186	T	T	A	A	A	T	A	A	A	A	A	T	A	T	A		T	T	T	A	T	A	A	T	T	T		T	A	A	T	T	T		T	A	T	T		A	A		T	T	A	A	T
02.042.513	2	42512829		T	T	G	G	G	G	G	G	G	G	G		G	G		T		G				G	G	G	G		G		G	G	G	G	G	G		G	G		G	G		G	G	G	G	G
02.042.705	2	42705466	C	C	T	C	T	C	C	T	C	C	T	C	C	C	T	C	C	C	C	T	C	C	C	C	T	C	C	C	C	T	C	C	C	C	C	T	C	T	T	T	C	C	C	C	C	C	C
02.043.118	2	43117784	A	A	C	C	C	A	C	C	C	C	C	A	C	A	C	C	A	A	A	A	A	C	C	A	C	A	C	A	C	A	A	C	A	C	A	C	A	A	C	A	A	C	A	A	C	C	A
02.043.334	2	43334274	G	G	C	C	C	G	C	C	C	C	C	C	C	G			G	G	C	C	G		C	G	C	C		C		C	C		C	C	G		C	G	C	C	C	C	G	C	C	C	C
02.043.474	2	43473985	T	T	C	T	C	T	C	C	C	C	C	T	T	T	T	T	T	T	T	T	T	T	T	T	C	T	T	T	T	T	T	T	T	T	T	T	T	T	T	T	T	T	T	T	C	T	T
02.043.701	2	43700667	C	C	T	T	T	C	T	T	T	T	T	C	T	C	T	T	C	C	C	C	C	T	T	C	T	C	T	C	T	C	C	T	C	T	C	T	C	C	T	C	C	T	C	C	T	T	C
02.043.904	2	43904319	C	C	T	C	C	C	T	T	T	T	T		C	C	C	C	C	C	C	C	C	C	C	C	T	C	C	C	C	C	C	C	C	C	C	C	C	C	C	C	C		C	C	T	C	C
02.044.044	2	44043664	A	A	G	G	G	A	G	G	G		G	G	G	A	G	G	A	A	A	A	A	G	G	A	G	A	G	A	G	A	A	G		G	A	G	A			A	A		A	A	G	G	A
02.044.198	2	44197538			G			A		G			G		A	A	A					A	A		A														A							A	A		A
02.044.412	2	44412333	G	G	A	G		G	A	A	A	A		G	G		A	A	G	G	G	G	G	A	A	G	A	G		G	A	G	G	A	G	G	G	A	G	G		G	A		G	G	G	G	G
02.044.599	2	44599321	A	A	G	G	A	A	G	G	G	G	G	G	G	A	G	G	A	A	A	A	A	G	G	A	G	A	G	A	G	A	A	G	A	G	A	G	A	A	G	A	G	G	A	A	G	G	A
02.044.790	2	44789789	T	T	C	C	T	T	C	C	C	C	C	T	C	T	C	C	T	T	T	T	T	C	C	T	C	T	C	T	C	T	T	C	T	C	T	C	T	T	C	T	C	C	T	T	C	C	T
02.045.315	2	45315121	C	C	T	T	T	C	T	T	T	T	T	C	T	C	C	C	C	C	C	C	C	C	C	C	T	C	C	C	C	C	C	C	C	C	C	C	C	C		C	C		C	C	T	C	T
02.045.454	2	45454352	T	T	C	C	C	T	C	C	C	C	C	T	C	T	C	C	T	T	T	T	T	C	C	T	C	T	C	T	C	T	T	C	T	C	T	C	T	T	C	T	C	C	T	T	C	C	C
02.045.683	2	45683156	G	G	C	C	C	G	C	C	C	C	C	C	C	G	C	C	G	G	G	G	G	C	C	G	C	G	C	G	C	G	G	C	G	C	G	C	G	G		G	C	C	G	G	C	C	C
02.045.840	2	45840025	G	G	C	C	C	G	C	C	C	C	C	G	G	G	G	G	G	G	G	G	G	G	G	G	C	G	G	G	G	G	G	G	G	G	G	G	G	G	G	G	G	G	G	G	G	G	C
02.046.070	2	46070290	C					C								C			C	C	C	T				C		C	T		T		C				C	T	C		T
02.046.304	2	46303513	T	T	T	C	T	T	T	T	T	T	T	T	C	T	T	C	T	T	T	T	T	C	C	T	T	T	C	T	C	T	T	C	T	T	T	C	T	T		T	T		T	T	T	T	C
02.046.476	2	46475926	A	A	C	C		A		C	C		C	C	C	A	A	C	A	A	A	C		C	C	A	C	A	C	A	C	C	A	C	A	C	C	C	A	A		A	A	C	A	A		C	C
02.046.616	2	46615705	C	C	T	T	T	C	T	T	T	T	T	T	T	C	C	T	C	C	C	T	C			C	T	C	T	C		T	C		C	T	T	T	C	C	T	C	C	T	C	C	T	T	T
02.046.874	2	46874492	T	T	A	A		T		A				T	A	T	T	A		T	T		T			T		T		T			T		T		T		T	T	A	T	T	A	T	T
02.047.000	2	47000494	A		T	T	T		T	T	T	T	T	A	T	A	A	T	A	A		A	A	T	T	A	T		T	A	T		A	T	A			T		A	T		A	T	A		T	A	T
02.047.234	2	47233834	T	T	T	C	C	T	T	T	T	T	T	T	T	T	T	T	T	T	T	T	T	T	T	T	T	T	T	T	T	T	T	T	T	C	T	T	T	T		T	T	T	T	T	T	T	C
02.047.332	2	47331582	A	A	A	C	A	A	A	A	A	A	A	C	C	A	A	C	A	A	A	C	A	C	C	A	A	A	C	A	C	C	A	C	A	C	C	C	A	A	C	A	A	C	A	A	C	C	C
02.047.575	2	47576524	C	C	C	C	C	C	C	C	C	C	C	C	C	C	C	C	C	C	C	C	C	C	C	C	C	C	C	C	C	C	C	C	C	C	C	C	C	C	T	C	C	T	C	C	C	C	C
02.047.618	2	47618265	A		A	C	A	A		A	A	A	A	C	C	A	A	C	A		A	C				A	A			A	C	A			A		C		A		C	C	A	C	A	A		C	C
02.047.935	2	47932072	C	C	C	C	C	C	C	C	C	C	C	C	C	C	C	C	C	C	C	C	C	C	C	C	C	C	C	C	C	C	C	C	C	C	C	C	C	C	T	C	C	T	C	C	C	C	C
02.048.208	2	48208268	T	T	T	C	T	T	T	T	T	T	T	C	C	T	T	C		T	T	C	T	C	C	T			C	T	C	T	T	T	T	C	C	C	T	T	C	C	T	C	T	T	C	C	C
02.048.324	2	48323752	G	G	G	A	G	G	G	G	G	G	G	A	A	G	G	A	G	G	G	A	G	A	A	G	G	G	A	G	A	G	G	G	G	G	A	A	G	G	G	A	G	G	G	G	G	A	A
02.048.553	2	48553313	T	T	T	C	T	T	T	T	T	T	T	T	T	T	T		T	T		T	T	T	T	T	T	T	T	T			T	T		T	T	T	T	T			T		T	T	T	T	C
02.048.863	2	48862802	A	A	A	A	A	A	A	A	A	A	A	C	A	A	A	C	A	A	A	A	A	C	C	A	A	A	C	C	C	A	A	A	A	A	C	C	A	A	A	A	A	A	A	A	A	C	C
02.048.950	2	48952374	G		G	G	G	G	G	G		G	G	T		G	G		G	G	G	G	G		T	G	G	G		T		G	G	G	G	G	T		G	G		G	G		G	G	G	G	T
02.049.155	2	49154746	C	C	C	C	C	C	C	C	C	C	C		C	C	C		C	C	C	C	C		T	C	C	C				C	C	C	C	C			C	C		C	C		C	C	C	C	T
02.049.470	2	49469896	T	T	C	C	T	T		C	C		C	T	T	T	T	C	T	T	T	C		C	T	T	C	C	C	T	C	T	T	C		C	T	C	C	T		C	T			T	T	C	C
02.049.652	2	49652228	A	A	C	C	A	A	C	C	C	C	C	A	A	A	A	C	A	A	A	A	A	C	A	A	C	C	C	A	C	A	A	C	C	A	A	C	C	A	C	A	A	C	C	A	A	A	A
02.049.952	2	49951708	C	C	T	T	C	C	T	T	T	T	T	C	C	C	C	T	C	C	C	C	C	T	C	C	T	T	T	C	T	C	C	T	C	C	C	T	T	C	C	C	C	C	T	C	C	C	C
02.050.252	2	50251839	T	T	A		T	T	A	A	A	A	A	A	T	T	T	A	T	T	T	T	T	A	T	T	A	A	A	T	A	T	T	A	T	T	T	A	A	T	T	T	T	T	A	T	T	T	T
02.050.415	2	50414766	T	T	C	C	T	T	C	C	C	C	C	C	T	T	T	C	T	T	T	C	T	C	T	T	C	C	C	T	C	T	T	C	T	C	C	C	C	T	T	T	T	T	C	T	C	C	T
02.050.445	2	50443891			T	T		C					T					T		C	C	T		T	T		T	T		T				C		T	T	C			C	C		C			T
02.050.650	2	50649763	A	A	G	G	A	A	G	G	G	G	G	G		A	A	G	A	A	A	A	A	G	A	A	G	G	G	A	G	A	A	A	A	A	G	G	G	A	G	A	A	G	G	A	A	A	A
02.050.850	2	50848652	T		C		T					C				T				T		T		C	T		C			T	C	T		T		T	T		C			T	T			T	T		T
02.050.865	2	50864516	C	C	T	T	C	C	T	T	T	T	T	T	C	C	C	T	C	C	C	C	C	T	C	C	T	T	T	C	T	C	C	C	C	C	C	T	T	C	C	C	C	C	T	C	C	C	C
02.050.975	2	50974915	G	G	A	A	G	G	A	A	A	A	A	A	G	G	G	G	G	G	G	G	G	A	G	G	A	A	G	G	A	G	G	G	G	G	G	A	A	G	G	G	G	G	A	G	G	G	G
02.051.164	2	51163688	A	A	G	G	A	A	G	G	G	G	G	G	G	A	A	G	A	A	A	G	A	G	G	A	G	G	G	G	G	A	A	G	A	G	A	A	G	A	G	G	A	G	G	A	A	G	A
02.051.306	2	51305965	T	T	C	C	T	T	C	C	C	C	C	C	C	T	T	C	T	T	T	C	T	C	C	T	C	C	C	C	C	T	T	C	T	C	T	C	C	T		C	T		C	T	C	C	T
02.051.425	2	51425006	T	T	T	T	T	T	T	T	T	T	T	T	T	T	T	T	T	T	T	T	T	T	T	T	T	T	T	T	T	T	T	T	T	T	T	T	T	T	C	T	T	C	T	T	T	T	T
02.051.555	2	51555401	G	A	A	G	G	G	A	A	A	A	A	G	G	G	G	G	G	G	G	G	G	G	G	G	A	A		G	G	G	G	G	G	G	G	G	A	G		A	G	G	G	G	G	G	G
02.051.796	2	51796059		A	A	G	G	G	A	A	A	A	A	G	G	G	G	G	G	G	G	G	G	G	G	G	A	A	G		G	G	G	A	G	G		G	A	G		A	G		G	G	A	G	G
02.051.925	2	51925022	T	T	C	T	T	T	C	C	C	C	C	T	C	T	T	C	T	T	T	T	T	C	T		C	C			C	T	T	C	T	C	T	C	C	T		C	T		T	T	C	C	T
02.052.128	2	52127520	A	A	G	A	A	A	G	G	G	G	G	A	G	A	A	G	A	A	A	A	A	G	A	A	G	G	G	G	G	A	A	G	G	G	A	G	G	A	G	G	A	G	A	A	G	G	A
02.052.341	2	52341283	A	A	G	G	A	A	G	G	G	G	G	A	A	A	A	A	A	A	A	A	A	A	A	A	G	G	A	A	A	A	A	A	A	A	A	A	G	A		A	A	G	A	A	A	A	A
02.052.574	2	52573989	G	G	A	A	G	G	A	A	A	A	A	G	G	G	G	G	G	G	G	G	G	G	G	G	A	A	G	G	G	G	G	G	G	G	G	G	A	G	G	G	G	G	G	G	G	G	G
02.052.856	2	52855842	G	G	A	A	G	G	A	A	A	A	A	G	G	G	G	G	G	G	G	G	G	G	G	G	A	A	G	G	G	G	G	G	A	G	G	G	A	G	G	G	G	G	G	G	A	A	G
02.053.069	2	53068623	T	T	C	C	T	T	C	C	C	C	C	T	T	T	T	T	T	T	T	T	T	T	T	T	C	C	T	T	T	T	T	C		C	T	T	C	T	T	C	T		T	T	T	T	T
02.053.215	2	53215280	A	A	G	G	A	A	G	G	G	G	G	A	A	A	A	A	A	A	A	A	A	A	A	A	G	G	A	A	A	A	A	G	G	A	A	A	G	A	A	A	A	A	A	A	A	A	A
02.053.350	2	53345561	T		C	C	T	T	C			C	C	T	C	T	T	C	T	T	T	T	T	C	T	T	C	C		C	C	T	T	C		T	T	C	C	T		C	T			T	C
02.053.569	2	53568777	C	C		T	C	C	T	T	T	T	T	C	C	C	C		C	C	C	C	C		C	C	T					C	C	C	C	C	C		T	C	C	C	C	C	C	C	C	C	C
02.053.814	2	53814399	T	T	C	C	T	T	C	C	C	C	C	T	C	T	T	C	T	T	T	T	T	C	T	T	C	C		C	C			C	C	C		C	C	T	C	C	T	C	T	T	C	C	T
02.053.959	2	53958692	T	T	C	C	T	T	C	C	C	C	C	T		T	T	T	T	T	T	T	T	T	T	T	C	C	T	T	T	T	T	T	C	T	T	T	T	T		T	T		T	T	T	T	T
02.054.150	2	54157201	C		G	G	G	C	G	G		G	G	C	C	C	C	C		C	C	C	C	C	C	C	G	G	C	C	C	C	C	C	G	G	C	C	C	C		C	C	G	C	C	C		C
02.054.160	2	54157201	C	C	A	A	C	C	A	A	A	A	A	C	C	C	C	C	C	C	C	C	C	C	C	C	A	A	C	C	C	C	C	C	A	A	C	C	C	C		C	C	C	C	C	C	A	C
02.054.189	2	54188788	T	T	C	C	T	T	C	C	C	C	C	T	C	T	T	C	T	T	T	T	T		T	T	C	C	C		C	T	T	T	C	C	T	C	T	T		T	T		T	T	T	C	T
02.054.503	2	54503209	T	T	C	C	T	T		C	C	C	C	T	C	T	T	C	T	T	T	T	T	C	T	T	C	C	C	C	C	T	T	C	C	C	T	C	T	T	C	T	T	C	T	T	T	C	T
02.054.695	2	54694796	A	A	G	G	A	A	G	G	G	G	G	A	G	A	A	G	A	A	A	A	A	G	A	A	G	G	G	G	G	A	A	A	G	G	A	G	A	A	G	A	A	G	A	A	A	A	A
02.054.938	2	54938186	C	C	T	T	C	C	T	T	T	T	T	C	C	C	C	C	C	C	C	C	C	C	C	C	T	T	C	C	C	C	C	T	T	C	C	C	C	C		C	C		C	C	C	C	C
02.055.222	2	55222371	T	T	C	C	T	T	C	C	C	C	C	T	C	T	T	T	T	T	T	T	T	C		T		C	T	T	T	T	T	T	C	C	T	C	T		C	T	T	C	T	T			T
02.055.437	2	55437100	T	T	A	A	T	T	A		A	A		T	A	T	T	A	T	T		T	T		T	T		A	A			T	T	A	A		T	A	T	T	A	T	A	A	T	T		A	T
02.055.888	2	55887944	C	C	T	T	C	C	T	T	T	T	T	C	C	C	C	C	C	C	C	C	C	C	T	C	T	T	C	C	C	C	C	T	T	C	C	C	C	C	C	C	T	C	C	C	T	C
02.056.057	2	56057056	A	A	G	G	A	A	G	G	G	G	G	A	A	A	A	A	A	A	A	A	A	A	G	A	G	G	A	A	A	A	A	G	G	A	A	A	A	A	G	A	G	G	A	A	G	A	A
02.056.361	2	56361455		A							T			A																T	T	A		T			A		A							A			A
02.056.539	2	56539012	A	A	T	T	A	A	T	T	T	T	T	A	T	A	A	T	A	A	A	A	A	T	A	A	T	T	T	T	T	A	A	A	T	A	A		A	A	A	A	A	T	A	A	T	A	A
02.056.771	2	56770830	A	A	C	C	A	A	C	C	C	C	C	A	C	A	C	C	A	A	C	A	C	C	C	C	C	C		C	C	A	A	C	C	C	A	C	C	A		A	C		A	A	C	C	A
02.056.893	2	56893414	C	C	T	T	C	C	T	T	T	T	T	C	C	C	T	C	C	C	T	C	T	C	T	T	T	T	C		C	C	C	T	T	T	C	C	T	C		C	T	C	C	C	T	T	C
02.057.001	2	57000858	T	T	C	C	T	T	C	C	C	C	C	T	C	T	T	C	T	T	C	T	T	C	T	C	C	C	C	C	C	T	T	T	C	C	T	C	C	T	C	T	C	C	T	T	C	C	T
02.057.252	2	57251958	C	C	T	T	C	C	T	T	T	T	T	C	C	C	C	C	C	C	C	C	C	C	C	C	T	T	C	C	C	C	C	C	T	T	C	C	T	C	C	C	T	C	C	C	T	C	C
02.057.415	2	57415168	C	C		C	C	C	C	C	C	C	C	C	C	C	C	C	C	T	C	C	C	C	C	C	C	C	C	C	C	C	C	C	C	C	C	C	C	C	C	C	C	C	C	C	C	C	C
02.057.652	2	57652347	C	C	T	C	C	C	T	T			T	C	C	C	C	C	C	C	C	C	C	C	C		T	T		C	C	C	C		C	C	C	C				C	C	C	C	C	C	C	C
02.057.919	2	57919035	C	C	T	C	C	C	T	T	T	T	T	C	C	C	C	C	C	C	C	C	C	C	C	C	C	T	C	C	C	C	C	C	C	C	C	C	T	C	C	C	C	C	C	C	C	C	C
02.058.183	2	58183314	G	G	G	G	G	G	G	G	G	G	G	G	G	G	G	G	G	G	G	G	G	G	G	G	A	G	G	G	G	G	G	G	G	A	G	G	G	G	G	G	A		G	G	G	G	A
02.058.282	2	58281553	C	C	C	C	C	C	C	C	C	C	C	C	T	C	T	T	C	C	C	C	C	T	T	C	T	C	T	T	T	C	C	C	C	T	C	T	C	C		C	T	T	C	C	C	T	T
02.058.496	2	58496400	G	G	G	G	G	G	G	G	G	G	G	G	G		G	G	G	G	G	G	G	G		G	A	G	G	G	G	G	G	G	G	G	G	G	G	G	A	G		A	G	G		G
02.058.713	2	58713113	C	C	C	T	C	C	C	C	C	C	C	C	T	C	C	T	T	C	C	C	C	T	C	C	T	C	T	T	T	C	C	C	C	T	C	T	C	C	T	C	C	T	C	C	C	C	T
02.058.878	2	58878477	T	T	T	T	T	T	T	T	T	T	T	T		T	T	C	T	T	T	T	T	C	T	T	C	T	C	C	C	T	T	T	T	C	T	C	C	T	C	T	T	C	T	T		C	C
02.059.137	2	59136893	T	T	T	C	T	T	T	T	T	T	T	T	C	T	C	C	C	C	T	T	T	C	C	T	C	T	C	C	C	C	T	T	T	T	T	C	C	T	C	C	T	C	T	T	C	C	C
02.059.345	2	59345157	A	A	A	G	A	A	A	A	A	A	A	A	G	A	A	G	G	G	A	A	A	G	A	A	G	A	G	G	G	A	A	A	A	A	A	G	A	A	G	A	A	G	A	A	A	G	G
02.059.455	2	59456126	C	C	C	C	C	C	C	C	C	C	C	C	C	C	C	T	C	C	C	C	C	T	C	C	C	C	T	T	T	C	C	C	C	C	C	C	C	C	T	C	C	T	C	C	T	T	C
02.059.526	2	59525549	T	T	T	T		T	T	T	T	T	T	T	C	T	T	C	T	T	T	T	T	C	C	T	C	T	C	C	C	T	T	T	T	T	T	C	T	T	C	T	T	C	T	T	T	C	C
02.059.800	2	59800457	C	C	C	T	C	C	C	C	C	C	C	C	C	C	C	C	T	T	C	C	C	C	T	C	C	C	C	C	C	C	C	C	C	C	C	C	T	C	C	C	C	C	C	C	C	C	C
02.060.068	2	60068158	C	C	C	T		C	C	C	C	C	C	C		C	C	T	T	T	C	C	C	T			C	C			T		C	C	C	C	C		T	C	T	C	C	T	C	C	C		C
02.060.458	2	60458458	G		G	A	G	G		G		G	G	G	G	G	G	G	A	A		G			G	G	G	G	G	G	G	G	G			G	G	G	G			G	G	G		G
02.060.500	2	60501710	T	T	T	C	T	T	T	T	T	T	T	T	C	T	T	C	C	C	T	T	T	C	C	T	T	T	C	C	C	T	T	T	T	T	T	C	C	T	C	T	T	C	T	T	C	T	C
02.060.776a	2	60776032			A	G									G		A		G	G			A										G						G	A	G	A	A	G				A	G
02.061.122	2	61122351	T	T	T	A	T	T	T	T	T	T	T	T		T	T	T	A	A	A	A	T	T	T	T	T	T	T	T	T	T	T	T	T	T	T	T	T	T		A	T	T	T	A	T	T	A
02.061.336	2	61335815	G	T	T	G	T	T	T	T	T	G	G	T	G	T	T	G	G	G	G	G	G	G	G	G	T	G	G	G	G	G	G	T	T	T	T	G	T	T	G	T	T	G	T	G	T	G	T
02.061.580	2	61580060		G	G	A	G	G	G	G	G	G	G	G	A	G	G	A	A	A	A	A	G	A	A	G	G	G	A	A	A	G	G	G	G	G	G	A	A	A	A	A	G	A	G	A	G	A	A
02.061.795	2	61795494	C	C	C	A	C	C	C	C	C	C	C	C	A	C	C	A	A	A	A	A	C	A	A	C	C	C	A	A	A	C	C	C	C	C	C	A	A	A	A	A	C	A	C	A	A	A	A
02.062.259	2	62259031	G	G	G		G	G	G	G	G	G	G	G		G	G	A	A	A	A	A	G	A		G	G		A	A	A	A	G	G	G	G	G	A	A	G	A	A	G	A	G	A	A
02.062.570	2	62570039	C	C	C	A	C	C	C	C	C	C	C	C			C		A	A	A	A	C		A	C	C	C		A		A	C	C	C	C	C		C	C		A	C		C	A	C	C	A
02.062.798	2	62798413	A	A	A	C	C	A	A	A	A	A	A	A	C	A	C	C	C	C	C	C	A	C	A	A	A	A	C	C	C	C	A	A	A	A	A	C	C	A	C	C	A	C	A	C	C	C	C
02.062.939	2	62939458	T	T	T	C	C	T		T	T	T	T	T	C		C	C	C		C	C	T	C	T	T	T	T	C	C	C	C	T	T	T	T	T		C	T	C	C	T	C	T	C		C	C
02.063.068	2	63068167	T	T	T	C	C	T	C	T	T	C	T	T	C	T	C	C	T	C	T	C	T	C	T	C	T	T	T	C	C	C	C	T	C	T	T	T	C	T	T	C	T	C	T	C	C	C	C
02.063.323	2	63322919	C	C	C	T	T	C	C	C	C	C	C	C	T	C	T	T	T	T	T	T	C	T	C	C	C	C	T	T	T		C	C	C	C	C	T	T	C		T	C	T	C	T	T	C	T
02.063.690	2	63690078											T																										C							C
02.063.790	2	63789749	T	T	T	G	G	T	T	T	T	T	T	T	G	T	G	G	G	G	G	G	T	G	T	T	T	T	G	G	G	G	T	T	T	T	T	G	G	T	G	G	T	G	T	G	G	G	G
02.064.004	2	64003538	A	A	A	G	G	A	A	A	A	A	A	A	A	A	G	G	G	G	G	A	A	G	A	A	A	A	G	G	A	G	A	A	A	A	A	G	G	A			A		A	G	G	A	G
02.064.224	2	64223733	T	T	G	G	T	T	G	G		T	T	T	T	T	G	T	T	T	T	T	T	T	T	T	G	T	T	T	T	T	T	T	T	T	T	T	T	T	T	T	T	T	T	T	T	G	G
02.064.336	2	64335886	T	T	C	C	C	T	C	C	C	T	T	T	T	T	C	T	T	T	C	T	T	T	T	T	C	T	T	T	T	C	C	T	T	T	T	T	T	T	C	C	T	C	T	C		C	C
02.064.546	2	64545794		G			G	G	A	A		G	G	G			A			G	G	G	G		G	G		G				G	G	G	G	G	G		G	G	G	G	G		G	G		G
02.064.702	2	64702019	A	A	A	G	G	A	A	A	A	G	G	A	G	A	G	G	G	G	G	A	G	G	G	A	A	A	G	G	G	G	G	G	G	A	A	G	A	G	G	A	A	G	A	G	G	G	G
02.064.913	2	64912757	G	G	G	T	T		G	G	G	T	T	T	T		T	T	T	T	T	G	T	T	T		G	G	T	T	T	T	T	T	T	T		T	G	T		G		T		T	T	T	T
02.065.164	2	65163628	C	C	C	C	C	C	C	C	G	C	C	C	G	C	C		C	C	C	C	C	C	C	C	C	C	C	C	C	C	C	C	C	C	C	G	C	C	G	C	C	G	C	C	C	C	C
02.065.386	2	65385539	G	G	G	A	G	A	G	G	G	G	G	A	A		A	A	G	G	G	G	G	A	G	A	G	G	A	A	A	G	G	G	G	A	A	A	G	G	G	G	A	G	A	G	G	G	A
02.065.648	2	65647507	A		A	G	G	G	A	A	A	G	G	G	G	G	G	A	G	G	G	A	G	A	G	G	A	A	A	G	A	G	G	G	G	G	G	A	A	G	G	G	G	G		G	G	G	G
02.065.760	2	65767819	G	G	G	G	A		G		G	A	A	G		G		G	A	A	A	G	A		A	G	G	G	G	A		A	A	A	A	G	G		G	A	G	A	G	G	G	A	G		G
02.065.920	2	65919348	T		T	T	T	T		A			T	T	T	T	T			T		T		T			T	T		T	T	T		T		T	T		T			T		T		T			T
02.066.185	2	66185079	C		C	C	T	T		C	C	T	T	T	T	T	T	T	T	T	T	C	T	T	T	T	C	C	T	T	T	T	T	T	T	T	T	T	C	T	C	T	T	C		T	T	T	T
02.066.355	2	66354761	G	G	G	G	A	A	G	G	G	A	A	A	A	A	A	A	A	A	A	G	A	A	A	A	G	G	A	A	A	A	A	A	A	A	A	A	G	A		A	A	A	A	A	G	A	A
02.066.533	2	66532701	A	A	A	A	G	G	A	A	A	G	G	G	G	G	G	G	G	G	G	A	G	G	G	G	A	A	G	G	G	A	G	A	G	G	G	G	A	G		G	G	G	G	G	A	G	G
02.066.665	2	66665338	G	G	G	G	C	C	G	G	G	C	C	C	C	C	C	C	C	C	C	G	C	C	C	C	G	G	C	C	C	C	C	G	C	C	C	C	G	C	C	C	C	C	C	C	C	C	C
02.066.918	2	66917970	T	T	T	T	C	T	T	T	T	C	C	T	C	T	T	C	C	C	C	T	C	C	C	T	T	T	C	C	C	C	C	T	C	T	T	C	T	C	C	T	T	C	T	C	T	C	T
02.067.093	2	67093441	T	T	T	T	G	G	T	T	T	G	G	G	G	G	T	G	G	G	G	T	T	G	G	G	T	T	G	G	G	G	G	T	G	G	G	G	T	G	T	G	G	T	G	G	T	G	T
02.067.539	2	67538888	A	A	G	G	G	G	G	G	G	G	G	G	A	G	A	A	G		G			A	A	G	G	A	A	A	A		G	A	A	G	G	A	A	G	A	G	G		G	G		A	A
02.067.750	2	67748903	G		A	A	G	A	A	A	A	A	A	A	G	A	A	G	A	A	A	G	G	G	G	A	A	G	G	G	G	G		G	G	A	A	G	G	A		A	A		A	A	A		G
02.068.043	2	68043448			G	G		G	G	G	G	G	G	G	G	G		G	G	G	G			G			G	G	G	G	G	A	G	A	G	G	G	G	A	G	G	G	G	G	G	G			G
02.068.130	2	68130177	A	A	G	G	G	G	G	G	G	G	G	G	G	G	G	G	G	G	G	A	A	G	A	A	G	G	G	G	G	A	G	G	G	G	G	G	A	G	G	G	G	G	G	G	G	G	G
02.068.256	2	68256261	A	A	G	G	G	G	G	G	G	G	G	G	G	G	G	G	G	G	G	A	A	G	A	A	G	G	G	G	G	A	G	G	G	G	G	G	A	G	G	G	G	G	G	G	G	G	G
02.068.465	2	68465587	T	T	T	T	T	T	A	A	A		A	T	A	T	A	A		T		T	T	A	T		T	T	A	A	A	T		T	T	T	A	A	T		A	T	T	A		T	A	A	A
02.068.685	2	68684712	C	C	T	T	T	T	T	T	T	T	T	T	C	T	T	C	T	T	T	C	C	C	T	C	T	T	C		C	C	T	T	T	T	T	C	C	T		T	T		T	T	T	T	T
02.068.797	2	68797230	T	T	G	G	G	G	G	G	G	G	G	G	G	G	T	G	G	G	G	T		G	G	T	G	T	G	G	G	T	G	G	G	G	G	G	T	G	G	G	G	G	G	G	G	G	G
02.068.910	2	68910330	T	T	T	T	T	T	A	A	A	T	A	T	A	T	T	A	T	T	T	T	T	A	A	T	T	T	A	A	A	T	T	T	T	T	T	A	T	T	A	T	T	A	T	T	T	T	A
02.069.148	2	69148425	A	A	A	A	A	A	G	G	G	A	G	A	G	A	A	G	A	A	A	A	A	G	A	A	A	A	G	G	G	A	A	A	A	A	A	G	A	A	G	A	A	G	A	A	G	G	G
02.069.442	2	69442401	G	G	G		G	G		A	G	G	A	G		G	G	G	G	G	G	G	G	G	G		G	G	G	G	G	G	G	G	G	G	G	G	G	A	A	G	G		G	G	G	G	A
02.069.658	2	69657532	C	C	T	T	C	C	T	T	T	T	T	T	C	T	T	C	T	T	T	C	C	C	T	C	T	C	C	C	C	C	T	T	C	T	T	C	C	T	C	T	C	C	T	T	T	T	C
02.069.940	2	69934633	G		A	A	G	G	A	A	A	G	A	A		A	A	G	A	A	G	G	G	G	A	G	A	G	G	G	G	G		A	G	A	G	G	A	A		A	G	G	G	A	A		G
02.070.101	2	70100909	T	T	C	C	T	T	C	C	C	T	C	C	T	C	C	T	C	C	C	T	T	T	C	T	C	T	T	T	T	T	C	C	T	C	T	T		C	T	C	T	T	T	C	C	C	C
02.070.287	2	70287418	A	A	A	A	A	A	G	G	G	A	G	G	G	G	G	A	G	G	G	A	A	A	G	A	A	A	G	A	A	A	G	G	A	G	A	G	G	G	A	G	A	G	A	G	G	A	A
02.070.447	2	70447103						A	A	A	A	C	A	A		A	A	C	C	A	A			C	A				C	C	C		A	A	A	A		C	A	A	C	A	A	C		A			A
02.070.752	2	70751853	G		G	G	G				A							G				G	G	G			G	G		G	G	G	A	A		A	G		A			A	A	G	G	A	A	A	A
02.070.931	2	70930827	A	A	A	A	A	G	G	G	G	G	G	G	A	G	G	A	G	G	G	G	A	A	G	G	A	A	A	A	A	A	G	A	G	G	A	A	G	A	A	G	G	A	A	G	G	G	G
02.071.086	2	71086246	C	C	C	C	C	G	C	C	C	C	C	C	C	G	C	C	C	G	C	C	C	C	C	C	C	C	C	C	C	C	G	C	C	G	C	C	C	C	C	C	C	C	C	G	C	C	C
02.071.782	2	71782334	C	T	T	T	T	T	T	T	T	T	T	T	T	T	T	T	T	T	T	T	T	T	T	T	T	T	T	T	T	T	T	T	T	T	T	T	T	T	T	T	T	T	T	T	T	T	T
02.071.982	2	71981568	T	T	T	T	A	T	A	A	A	A	A	A	A	T	A	A	A	T	A	T	T	T	T	A	T	T	A	T	T	A	A	T	A	T	T	A	A	A	A	A	A		T	A	A	A	A
02.072.025	2	72023593			T		T		T	T		T		T		T		C			T	T	T	C			T		C	C	C	T							T	T			T		T
02.072.300	2	72298928	G	G	G	G	G	G	G	G		G	G	G	G	G	G	G	G	G	G	G	G	G	G	G	G	G	G	G	G	G	G	G	G	G	G	G	G	G	A	G	G	A	G	G	G	G
02.072.851	2	72850539	C	C	C	C	C	T	T	T	T	C	T	C	T	T	C	T	C	T	T	C		T	C	T	C	C	T	T	T	C	C	T	C	T	C	T	C	T	T	T	T	T	C	T	T	T
02.073.003	2	73003350	G	G	G	G	G	G	A	A	A	G	A	G	G	G	G	G	G	G	A	G	G	G	G	G	G	G	G	G	G	G	G	G	G	G	G	G	G	G	G	G	G	G	G	G	G	G	G
02.073.186	2	73186065	A	A	A	A	A	G	G	G	G	A	G	A		G	A	G	A	G	G	A	A	G	A	G	A	A	G	G	G	A	A	G	A	G	A	G	A	A		G	A		A	G	A	A	A
02.073.375	2	73374777	T	T	T	T	T	C	C	C	C	T	C	T	C	C	T	C	T	C	C	T	T	C	T	C	T	T	C	C	C	T	T	C	T	C	T	C	T	C	C	C	C	C	T	C	C	C	T
02.073.391	2	73389720	T	T	T	T	T	T	T	T	T	T	T	T	T	T	T	T	T	T	T	T	T	T	T	T	T	T	T	T	T	T	T	T	T	T	T	T	T	T	C	T	T	C	T	T	T	T	T
02.073.400	2	73397469		C				C	G			C					C		C	C	C								C				C		C					C	C				C			C
02.073.550	2	73552027	T	T			T		G			T			G	G			T		G	T		G		G			G				T		T			G		G			G	G	T	G	T	G	T
02.073.646	2	73645721	A	A				G	G	G	G		G		A	G		A	A	G	G		A	A		A			A	A	A		A	A	A	G		A		G	A	G	G	A	A	G	A	G	A
02.073.856	2	73855988	A	A	A	A	A	G	G	G	G	A	G	A	A	G	A	A	A	G	G	A	A	A	A	G	A	G	A	A	A	G	A	A	A	G	A	A	A	G		G	G	G	A	G	A	G	A
02.074.180	2	74179693	A	A	A	A	A	A	G	G	G	A	G	A	G	G	G	G	A	G	G	A	A	G	A	A	A	G	G	G	G	G	G	A	A	G	A	G	A	A	A	G	A	A	A	G	A	A	A
02.074.338	2	74337828	T	C	T	T	T	T	C	C	C	C	C	T	T	T	C	T	T	T	C	C	T	T	T	C	T	C	T	T	T	C	C	T	C	T	C	T	T	C	C	C	C	C	C	C	C	C	T
02.074.571	2	74571206	A	G	A	A	A	A	G	G	G	G	G	A	G	A	G	G	A	A	G	G	A	G	A	A	A	G	G	G	G	G	G	A	G	A	G	G	A	G		G	G		G	G	G	G	A
02.074.692	2	74691601	G	G	G	G	G	G	G	G	G	G	G	G	G	G	G	G	G	G	G	G	G	G	G	G	G	G	G	G	G	G	G	G	G	G	G	G	G	G	G	G	G	G	G	G	G	G	A
02.074.902	2	74901572	C	A	C	C	C	C		A	A		A	C	C	C	A	C	C	C	A		C	C	C	C	C		C	C	C	C	A	C	C	C	A	C	C	A	C	A		C	A		A	A	C
02.075.028	2	75027758	T	G	T	T	T	T	G	G	G	G	G	T	T	T	G	T	T	T	G	G	T	T	T	T	T	G	T	T	T	G	G	T	T	T	G	T	T	G	T	G	G	T	G	G	G	G	T
02.075.172	2	75171535	C	T	C	C	C	C	T	T	T	T	T	C	T	C	T	T	C	C	T	T	C	T	C	C	C	T	T	T	T	C	T	C	C	C	T	T	C	C	T	T	C	T	T	T	T	T	C
02.075.636	2	75635658	T	C	T	T	T	T	T	T	T	C	T	T	C	T	C	C	T	T	T	C	T	C	C	C	T	T	C	C	C	C	C	C	C	T	T	C	T	T	C	C	T	C	C	C	C	T	C
02.075.877	2	75877358	A	T			A		A	A	A	T		A	T		T	T	A		A	T		T	T	T	A		T	T	T		T		T		A	T	A	T	T	T	T	T	A	T	T	A	T
02.076.136	2	76135573	T	C	T	T	T	T	T	T	T		T	T		T	C	C	T	T	T	C	T	C	C	C	T	T				C	C	C		T	T		T	T		C	T		T	C	T	T	C
02.076.311	2	76310996	A	T	A	A	T	A	T	T	T	T	T	A	T	T	T	T	A	A	T	T	T	T	T	T	A	T	T	T	T	T	T	T	T	T	T	T	A	T	T	T	T	T	A	T	T	T	T
02.076.755	2	76754908	A	A	A			A	T	T	T	T	T	A	T	T	T	T	A	A	T	T	T	T	T	T	A	T	T	T	T	T	T	T		T		T	T	T	T	T	T	T	A	T	T	T	T
02.077.493	2	77492602	C	C	C	C	C	C	C	C	C	C	C	C	C	C	C	C	C	C	C	C	C		C	C	C	C	C	C	C	C	C	C	G	C	C		C	C	C	C	C	C	C	C	C	C	G
02.077.731	2	77731080	C	C	C	A	A	C	C	C	C	A	C	C	A	C	A	A	C	C	C	A	C	A	C	A	C	C	A	A	A	A	C	C	A	C	A	A	A	C	A	A	C	A	C	A	A	A	A
02.077.930	2	77929587	G	G	G	A	G	G	G	G	G	A	G	G	A	G	G	A	G	G	G	G	G	A	G	G	G	G	A	A	A	A	G	G	A	G	G	A	G	G		G	G		G	G	A	A	A
02.078.067	2	78066931	C	C	C	T	T	C	T	T	T	C	T	C	T	C	T	C			T	T	T	C	C	T	C	C	C	C	C	T		T	T	C	T		T			T	C	C	C	T	T		T
02.078.428	2	78428444	A		A	G	G		G	G	G	G	G	A	G		G	G		A	G	G	G	G	G		A	A	G	G	G	G		G	G	A	G	G	G			G	A	G	A	G	A	G	G
02.078.610	2	78610334	A	A	A	A	G	A	G	G	G	G	G	A	G	A	G	G	A	A	G	G	G	G	G	G	A	A	G	G	G	G	A	A	A	A	G	G	G	A	G	G	A		A	G	G	G	A
02.078.762	2	78761574				A	A	G	A	A	A	A	A		A	G	G	A	G		A	A	A	A	G				A	A	A	A	A	A	A	G	A	A	A	G	A	A	G	A	A	A	A	A	A
02.079.012	2	79012222	T	T	T	C	T	T	C	C	C	C	C	T	C	T	T	C	T	T	C	T	T	C	T	C	T	T	C	C	C	T	C	C	C	T	T	C	T	T		T	T		T	T	T	T	C
02.079.300	2	79297581	G		G	C	G	G	C	C	C	G	C	G	G	G	G	G	G	G	C	G	G	G	G	G	G	G	G	G	G	G	C	C	C	G	G	G	G	G	G	G	G	G	G	G	G	G	C
02.079.355	2	79354901	A	A	A	G	A	A	G	G	G	A	G	A	A	A	A	A	A	A	G	A	A	A	A	A	A	A	A	A	A	A	G	G	G	A	A	A	A	A		A	A		A	A	A	A
02.079.678	2	79678297			G					G		G	G	A	A	A		G			A	G				G	A		G	G	G	G		G	G	A	G	G	G		G	G	A	G	G
02.080.000	2	79999741	A	A	A	G	G	A	G	G	G	G	G	A	A	A	A	G		A		G	G	G		G	A	A	G	G	G	G		G	G	A	G	G	G	A	G	G	A	G	G	G	G	G	G
02.080.209	2	80208650	A			G	G		G	G			G			A	A		G		G		G												G			G									G	G	G
02.080.349	2	80348923	G	G	G	A	G	G	A	A	A	G	A	G	G	G	G	G	G	G	G	G	G	G	G	G	G	G	G	G	G	G	G	A	A	G	G	G	G	G	G	G	G	G	G	G	G	A	A
02.080.668a	2	80667987	T	T	T	C	T	T	C	C	C		C	T	T	T	T	T		T		T	T	T	T		T	T				T											T		T	T	T		C
02.080.843	2	80843171				C		A	C	C	C		C		C	A	A	C	C	A			A	C						C				C				C							A	C	C	C	C
02.081.042	2	81042061			C																			T			C					C
02.081.122	2	81122106	G	G	G	A	A	G	A	A	A	G	A	G	A	G	G	G	G	G	G	A	G	G	G	A		G	G	G	G	G	G	A	A	G	A	G	G	G	G	G	G	G	A	G	G	G	A
02.081.380	2	81379726	T	T		A	A	T	A	A	A	T	A	T	T	T	T	T	T			A	T	T	T	A	T	T	T	T	T	T	T	A	A	T	A	T	T	T	T	T	T	T	A	T	T	T	A
02.081.500	2	81500321	T	T	T	C	C	T	C	C	C	T	C	T	T	T	T	T	T	T	T	C	T	T	T	C	T	T	T	T	T	T	T	C	C	T	C	T	T	T	T	T	T	T	C	T	T	T	C
02.081.637	2	81636676	C	C	C	T	T	C	T	T	T	C	T	C	C	C	C	C	C	C	C	T	C	C	C	T	C	C	C	C	C	C	C	T	T	C	T	C	C	C	C	C	C	C	T	C	C	C	T
02.081.882	2	81882365	G	G	G	A	A	G	A	A	A	G	A	G	G	G	G	G	G	G	G	G	G	G	G	A	G	G	G	G	G	G	A	A	G	G	A	G	G	G	G	G	G	G	A	G	G	G	A
02.082.057	2	82056694	C	C	C	T	T	C	T	T	T		T	C	T	C	C		C	C	C	C	C		T	T	C	C					T	T	T	C	T		T	C		T	C		T	T	C	C	T
02.082.243	2	82243118	T	T	T	C	C	T	C	C	C	C	C	T	C	T	T	C	T	T	T	C	C	C	T	C	T	T	C	C	C	C	C	C	T	T	C	C	T	T	C	T	T	C	C	T	C	C	C
02.082.300	2	82300069	C		C	T	T	C	T		T			C	T	C				C		T					C	C		T	T					C							C	C			T		T
02.082.435	2	82435069	C	C	C			C				C		C	C	C	C	C	C	C	C	C	C	C			C	C	C	C	C	C		T	C	C	T	C	C	C	C	T	C	C		T	C	C
02.082.641	2	82640637	C	C	C	T	T	C	T	T	T	C	T	C	C	C	C	C	C	C	C	C	C	C	C	T	C	C	C	C	C	C	T	T	C	C	T	C	C	C	C	C	C	C	T	C	C	C	T
02.082.940	2	82942743	C	C	C	C	C	C	C	C	C	C	C	C	C	C	C	C	C	C	C	C	C	C	C	C	C	C	C	C	C	C	C	C	C	C	C	C	C	C	T	C	C	T	C	C	C	C	C
02.083.200	2	83196877	C	C	C		T		T	T	T	C		C	C	C	C	C	C	C	C	C	C	C	T	T	C	C	C	C	C	T	T	T	C	C	T	C	T	C	C	C	C	C	T		C	C	T
02.083.414	2	83414096	A	A	A	G	A	A	G	G	G	A	G	A	A	A	A	A	A	A	A	A	A	A	A	A	A	A	A	A	A	A	G	A	A	A	A	A	A	A	A	A	A	A	G	A	A	A	G
02.083.650	2	83645202	A	A	A		A	A	G		G	G		A	A	A	A	G	A	A	A	G	A		A	A	A	A	G	G		A	G	A	A	A	A		A	A		A	A	G	G	A	G	G
02.083.669	2	83668953	C	C	C	A	C	C	A	A	A	C	A	C	A	C	C	C	C	C	C	C	C	C	C	C	C	C	C	C	C	C	A	C	C	C	C	C	C	C	A	C	C	A	A	C	A	A	A
02.083.868	2	83868458	G	G	G	A	G	G	A	A	A	G		G		G	G	G	G	G	G	G	G	G	G	G	G	G	G	G	G	G	A	G	G	G	G	G	G	G	G	G	G		A	G	G	G	A
02.084.163	2	84163469	A	A	A	G	A	A	G	G	G	G	G	G	A	A	A	G	A	A	A	G	A	G	G	A	A	A	G	G	G	A	G	A	A	A	A	G	A	A	G	A	A	G	G	A	G	G	G
02.084.369	2	84369225	T	T	T	C	T	T	C	C	C	T	C	T	C	T	T	C	T	T	T	C	T	C	C	T	T	T	C	C	C	T	C	T	T	T	T	C	T	T	C	C	T	C	C	C	C	C	C
02.084.536	2	84535740	A	A	A		A	A				G		G		A	A		A	A	A	G	A		G	A	A	A				A		A	A	A	A		A	A	A	G	A	A		G	G	G
02.084.705	2	84705252	G	G	G	T	G	G	T	T	T	T	T	T	T	G	G	T	G	G	T	T	T	T	T	G	G	G	T	T	T	G	T	G	G	G	G	T	T	G	T	G	G	T	T	G	T	G
02.084.909	2	84909258	A	A	A	C	A	A	C	C	C	C	C	C	C	A	A	A	A	A	C	C	C	A	C	A	A	A	A		A	A	C	A	A	A	A	A	C	A	C	C	A		C	C	C	A	C
02.085.273	2	85273250	T	T	T	G	T	T	G	G	G	G	G	G	G	T	T	T	T	T	G	G	T	T	T	T	T	T		T	T	T	G	T	T	T	T	T	G	T	T	G	T	T	G	G	T	T	G
02.085.580	2	85580200	A	A	A	G	A	G	G	G	G	G	G	G	G	G	G	G	A	A	G	G	G	G	G	A	A	G	G	G	G	A	G	A		G	A	G	G	A	G	G	A	G	G	G	G	A	G
02.085.739	2	85739341	A	A	A	G	A	A	G	G	G	G	G	G	A	A	A	G	A	A	A	A	G	G	A	A	A	A	G	G	G	A	G	A	A	A	A	G	A	A	G	G	A	G	G	G	G	A	G
02.085.950	2	85949505	C	C	C	T	C	C	T	T	T	C	T	C	T	C	C	C	C	C	C	C	C	C	C	C	C	C	C			C	C	C	C	C	C	C	C	C		C	C		T	C	T	C	T
02.086.115	2	86116406	G	G	G	G	G	G	G	G	G	G	G	G	G	G	G	G	G	G	G	G	G	G	G	G	G	G	G	G	G	G	G	G	G	G	G	G	G	G	C	G	G	C	G	G	G	G	G
02.086.256	2	86255922	C	C	C	T	T		T	T	T	C	T	C	T	T	T	C	C	C		C	C	C	T		C	T	C	C	C	C		C	T	T	T	C	T			T	C	T	T	T	C	T	T
02.086.446	2	86446470	A	A	A	G	G	G	G	G	G	G	G	G	G	G	G	G	A	A	G	A	A	G	A	G	A	G	G	G	G	A	G	A	G	G	G	G	G	A	G	G	A	G	G	G	G	G	G
02.086.621	2	86621468	T	T	T	C	C	C	C	C	C		C			C	C	C	T	T	C	T	T	C	T	C	T	C	C	T	T	T		T		C	C	C	C	T			T				T	C
02.087.079	2	87079414	T	T	T	C	C	C	C	C	C	C	C	C	C	C	C	C	T	T	C	T	C	C	C	C	T	C	C	C	C	T	C	T	C	C	C	C	C	T	C	C	T	C	C	C	C	C	C
02.087.336	2	87336251	G	G	G	A	A	A	A	A	A	A	A	A	A	A	A	G	G	G	A	G	A	G	A	A	G	A	A	G	G	G	A	G	A	A	A	G	A	G	G	A	G	G	A	A	A	A	A
02.087.491	2	87491331	A	A	A	C	C	C	C	C	C	C	C	C	C	C	C	C	A	A	C	A	C	C	A	C	A	C	A	C	C	A	C	A	C	C	C	C	C	A		C	A		C	C	C	A	C
02.087.659	2	87659418	T	T	T	C	C	T	C	C	C	C	C	C	C	T	T	T	T	T	C	T	C	T	T	C	T	T	T			T	C	T	T	T	C	T	C	T	T	C	T	T	C	C	T	T	C
02.087.852	2	87852206	A	A	A	C	A	C	C	C	C	C	C	C	C	C	C	A	A	A	C	A	A	A	A	A	A	C	A	A	A	A	C	A	C	C	A	A	C	A	A	C	A		C	C	A	A	C
02.088.391	2	88390671	C	C	C	T	C	C	T	T	T	T	T	T	C	C	C	C	C	C		C	C	C	C	C	C	C	T	C	C	C	T	C	C	C	C	T	T	C	C	T	C	C	T	T	C	T	T
02.088.860	2	88859926	G	G	G	A	A	A	A	A	A	A	A	A	A	A	A	G	G	G	A	A	A	G	A	A	G	A	G	G	G	G	G	G	A	A	A	G	A	G	G	G	G	G	A	G	G	A	A
02.089.294	2	89293672	G	A	G	A	G	A	A	A	A	A	A	A	A	A	A	A	G	G	G	A	A	A	A	G	G	A	A	A	A	G	A	G	A	A	G	A	A	G	A	A	G	A	A	A	G	A	A
02.089.439	2	89438736	G	A	G	A	G	A	A	A	A	A	A	A	A	A	A	A	G	G	G	A	A	A	G	G	G	A	A	A	A	G	A	G	A	A	G	A	A	G	A	A	G	A	A	A	G	A	A
02.089.661	2	89660602	G	A	G	A	G	A	A	A	A	A	A	A	G	A	A	G	G	G	G	A	G	G	G	G	G	G	G	G	G	G	A	G	A	A	G	G	A	G	G	A	G	G	G	A	G	G	A
02.089.884	2	89883518	C	T	C	T	C	T	T	T	T	C	T	C	C	T	T	C	C	C	C	T	C	C	C	C	C	C		C	C	C	C	C	C	T	C	C	T	C	C	C	C	C	C	C	C	C	T
02.090.035	2	90034761	G	A	G	A	G	A	A	A	A	G	A	G		A	A	G	G	G	G	G	G	G	G	G	G	G	G	G	G	G	G	G	G	A	G	G	A	G		G	G		G	G	G	G	A
02.090.336	2	90335888	C	G	C	G	G	G	G	G	G	C	G	C	C	G	G	C	C	C	G	C	C	C	C	G	C	C	C	C	C	C	C	G	C	G	G	C	G	C	C	C	C	C	C	C	C	C	G
02.090.799	2	90799500	G	C	C	C	C	C	C	C	C	C	C	C	G	C	C	G	C	C	C	C	G	G	C	C	C	G	G	G	G	C	C	C	C	C	C	G	C	C	G	C	C	G	G	C	C	C	C
02.091.008	2	91008274	T	C	C	C	C	C	C	C	C	C	C	C	T	C	C	C	C	C	C	C	C	C	C	C	C	C	C	T	C	C	C	C	C	C	C	C	C	C	C	C	C	C	T	C	C	T	C
02.091.221	2	91221361	G	G	A	A	A	G	A	A	A	A	A	G		A	G		A	A	A	G	A		A	A	A	A		G		A	A	A	A	A	A		G	A	G	A	A	G	G	A	A	G	A
02.091.369	2	91368646	A	G			A		G	G		G	G		A	G		G		G	G			G	G		G	G	G	G	G	G	G	G		G	A		A	G	G	G	G	G		G		A	G
02.091.638	2	91638995	G	G	A			G							G		G	G		A		G		G			A	A	G	G	G	A	G			A		G	G		G			G	G			G
02.091.815	2	91814839	C	G	G	C	C	G	C	C	C	C	C	C	C	G	G	G		G	C	G	C	C	C	C	G	C	C	C	C		C	G	C	G	C	C	G	G	C	C	G	C	C	G	C	G	C
02.091.820	2	91815115	C	T	T	C	C	T	C	C	C	C		C		T	T	T	T	T	C	T	C	C	C	C	T	C	C	C	C	T			C	T	C	C		T	C			C	C	T	C	T	C
02.092.108	2	92108226	C	C	C	T	T	C	T	T	T	T	T	C	C	C	C	C	C	C	C	C	C	C	T	T	C	T	C	C	C	C	C	T	T	C	C	C	C	C	C	C	C	C	C	C	T	C	T
02.092.283	2	92283406	C	C	T	T	T	C	C	C	C	C	C	T	C	T	C	C	T	T	T	C	C	C	T	T	T	C	C	C	C	T	C	C	T	T	C	C	C	T	C	T	T	C	T	T	C	C	T
02.092.464	2	92464267	T	T				T	C	C	C	T			T		T	T	T	T	T		C	T	T		T		T	T	T		T				T	T	T		T	T		T	T		C	T
02.092.755	2	92755320	T	C	C	C	C	C	T	T	T	T	T	C	C	C		C	C	C	C	C	T	C	C	C	C	T	C	C	C	C	C	T	C	C	T	C	T	C	T	C	T	T	T	C	C	T	C
02.092.934	2	92934242	G	G	G	G	G	G	A	A	A	A	A	G	G	G	G	G	G	G	G	G	G	A	G	G	G	A	G	A	A	G		G	G	G	G	G	G	G	A	G	G	A	G	G	G	G	G
02.093.194	2	93194413	C	T	C	T	T	T	T	T	T	T	T	T		C	T		C	C	T	T	T		T	T	C	T				C		C	C	C			C	C		T	T		C	C	T	T	T
02.093.470	2	93469899	A	A	T	T	T	A	A	A	A	A	A	T	A	T	A	A	T	T	T	A	A	A	T	T	T	A	A	A	A	T	A	A	T	T	A	A	A	T	A	A	A	A	A	T	A	A	T
02.093.700	2	93695566	T	T	T	T	G	T	G	G	G	G	G	T	T	T	T	G	T	T	T	T	T	G	T	G	T	G	G	G	G	T	G	T	T	T	T	G	T	T	G	T	T	G	T	T	G	G	T
02.093.969	2	93969432	T	C			C	C	C		C	C				T	C	T	T		C	T	T	C	C	C	T		T	C	C	T	C	C	T		T	T	T	T		T	T		T	T	C	C	C
02.094.069	2	94069474	A	A	A	G		A	G	G		G	G	G	G	A	A	A	A	A	G	A	A	G	G	G	A	G	A	G	G	A	G	G	A	A	A	A	A	A		A	A					G	G
02.094.389	2	94388694	G	C	G	C	C	C	C	C	C	C	C	C	C	G		C	G	G	C	G	G	C	C	C	G	C	C	C	C	G	C	C	G	G	G	C	G	G	C		G		G	G	C	C	C
02.094.668	2	94667838	G	G	G	A	A	G	A	A	A	A	A	A	G	G	G		G	G	A	G			A		G	A	G	G	G	G	G	A	G	G		G	G	G	G	G	G		G	G	A		A
02.094.974	2	94973879	A	C	A	C	C	C	C	C	C	C	C	C	C	A	C	C	A	A	C	A		C	C	C	A	C	C	C	C	A	C	A	A	A	A	C	A	A	C	A	A	C	A	A	C	C	C
02.095.258	2	95257783	A		G	A	A		G	G	G	G	G	A	A	G		A	G	G	A	G	A	A	A	A	G	G	A	A	A	G	A	G	G	G	A	A	A	G		G	A		A	G	A	A	A
02.095.578	2	95578095	A	A	G	G	G	A	A	A	A	A	A	A	A	G	A	A	G	G	G	G	G	A	G	G	G	A	A	A	A	G	A	A	G	G	A	A	A	G		G	G		A	G	A	A	G
02.095.818	2	95817768							A		A											T	A							A														A
02.095.937	2	95937024	C	C	A	A	A	C	C	C	C	C	C	C	C	A	C	C	A	A	A	A	C		A	A	A	C	C	C		A	C	C	A	A	C		C	A	C	A	C	C	C	A	C	C	A
02.096.259	2	96259049	C		C	T	T	C		C			C		T	C	C			C	T	C	C		T		C												C				C		C	C		C	T
02.096.418	2	96418010	C	T	C	T	T	T	T	T	T	T		C	C	C	T	C	C	C		C	T	C	T	T	C			C	C	C	C	C	C	C	C	C	C			C	T	C	C	C	T	C
02.096.701	2	96701124	A	C	C		A	C	A	A	A	A	A	A		C	C		C	C	A	A	A	C	A	A	C	A			C	C	C	C	A	C	A	A	A	C		A	A		A	A	C	A	A
02.096.871	2	96871037	C	T	T	T	C		C	C	C	C	C	C		T	T	T	T	T	T	T	C	T	T	T	T	C	T	T	T	T				T	C		C	T	T	T	C	T	C	T	T	T	T
02.097.103	2	97102621	G	G	G	T	G	G	G	G	G	G	G	G	G	G	G	G	G	G	T	T	G	G	T	T	G	G	G	G	G	G	G	G	T	G	G	G	G	G	G	T	G	G	G	T	G	G	T
02.097.558	2	97558188	C	A	A	C	C	A	A	A	A	A	A	A	A	A	A	A	A	A	C	C	A	A	C	C	A	A	A	A	A	A	A	C	C	A	A	A	C	A		C	A		C	C	C	C	C
02.097.853	2	97853156	T	T	T	T	T	T	C	C	C	C	C	C	T	T	T	T	T	T	T	T	C	T	T	T	T	C	T	T	T	T	T	T	T	T	C	T	T	T		T	C		T	T	C	C	T
02.098.031	2	98031185	T	C	C	T	T	C	C	C	C	C	C	C	C	C	C	C	C	C	C	T	T	C	T	T	C	C	C	C	C	C	C	C	T	C	C	C	T	C	C	T	T	C	T	T	C	T	T
02.098.223	2	98222554	T	A	A	T	T	A	A	A	A	A	A	A	A	A	A		A	A	A	T		A	T	T	A	A		A	A	A		A	T	A	A	A	T	A	A	T		A	T	T	A	A	T
02.098.429	2	98429078	C	C	C	T	C	C	T	T	T	T	T	T	C	C	C	C	C	C	C	T	T	C	T	C	C	T	C	C	C	C		T	T	C	T	T	C	C	C	C	T	C	T	T	T	T	T
02.098.527	2	98526563	C	T	T	T	C	T	C	C	C	C	C	C	C	T	T	C	T	T	T	T		C	T	C	T	C	C	C	C	T	T		T	T	C	C	C	T		C			T	T			T
02.099.045	2	99045306			A	A			A	A	A	A	A	A	A		A	T		A		A	A	T	A		A	A		T	T	A	A	A	A	A	A		T		A	T	A	A	A	A	A		A
02.099.187	2	99186683	T	C	C	C	T	C	T	T	T	T	T	T		C	C		C	C	C	C	C	T		T	C	T		T	T	C	C	T	C	C	T		T	C		T	C		C	C	C	C	C
02.099.315	2	99315243	G	A	A	A	G	A	A	A	A	A	A	A	G	A	A	G	A	A	A	A	A	G	A	G	A	A	G	G	G	A	A	G	A	A	A	G	G	A	A	G	A	A	A	A	A	A	A
02.099.559	2	99559148	T	G	G	G	T	G	T	T	T	T	T	T	G	G	G	T	G	G	G	G	G	T	T	T	G	T	T	T	T	G	G	T	G	G	T	T	T	G	T	T	G	T	G	G	G	G	G
02.099.808	2	99808038	G	A	A	G	G	A	A	A	A	A	A	A	G	A	A	G	A	A	A	A	A	A	G	G	A	A	G	A	G	A	A	A	A	A	A	G	G	A	G	G	A	G	G	A	A	A	G
02.100.041	2	100040679	G	A	A	G	G	A	A	A	A	A	A	A	G	A	A	G	A	A	A	G	A	G	G	G	A	A	G	G	G	A	G	G	G	A	A	G	G	A	G	G	A	G	G	G	G	G	G
02.100.075	2	100077162			A		G					G							A		A			G					G						G					A
02.100.211	2	100210649	T	G	G	G	T	G	T	T	T	T	T	T	T	G	G	T	G	G	G	G	G	T	T	T	G	T	T	T	T	G	G	T	G	G	G	T	T	G		T	G		G	G	G	G	G
02.100.384	2	100383830	G	A	G	A	G	A	A	A	A	A	A	A	G	G	A	G	G	G	G	G	G	G	G	G	G	A	G	G	G	G	G	G	G	A	A	G	G	G	G	G	G	G	A	G	G	A	A
02.100.579	2	100579252	G	T	T	T	G	T	T	T	T	T	T	T	T	T	T	G	T	T	T	T	T	G	G	G	T	T	G	G	G	T	T	T	T	T	T	G	G	T	T	G	T	T	T	T	T	T	T
02.100.813	2	100812699	T	C	C	C	T	C	C	C	C	C	C	C		C	C	T	C	C	C	C	C	T	T	T	C	C	T	T	T	C	C	C	C	C	C		T	C	T	T	C	T	C	C	C	C	C
02.100.979	2	100978643	C	C	T	C	C	C	T	T	T	T	T	T	C	T	C	C	T	T	T	C	C	C	C	C	T	T	C	C	C	C	C	C	C	C	C	C	C	T	C	C	C	C	C	C	C	T	C
02.101.174	2	101174428	A	A	G	A	A	A	G	G	G	G	G	G	G	G	A	G	G	G	G	A	A	G	A	A	G	G	G	G	G	A	A	G	A	A	A	G	A	G	G	A	A	G	A	A	A	G	A
02.101.477	2	101477367	T	C	T	C	C	C	C	C	C	C	C	C	C	T	C		T	T	T	C	T		C	C	T	C				C	C	T	C	C	C		C	T		C	T		C	C	T	C	C
02.101.984	2	101983738	C	C	C	T	T	T	T	T	T	T	T	T	C	C	T	C	C	C	C	C	C	C	T	T		T	C	C	C	C	C	C	C	T	T	C	T	T	C	T	T	C	T	C	C	C	T
02.102.146	2	102145874	G	G		A	A	A	A	A	A	A	A	A	A	G	A	A	G	G	G	A	G	A	A	A	G	A	A	A	A	A	A	A	A	A	A	A	A	A	A	A	A	A	A	A	A	A	A
02.102.332	2	102331583	A	A	A	G	G	G	G	G	G	G	G	G		A	G	G		A	A	G	A	A	G		A	G		A	A	G		G	G	G	G		G	G		G	G	A	G	G	G	G	G
02.102.541	2	102540631	G	G	G	T	T	T	T	T	T	T	T	T	T	G	T	G	G	G	G	T	G	T	T	T	G	T	G	T	T	G	T	T	T	T	T	T	T	T		T	T	T	T	T	T	G	T
02.102.776	2	102775543		C		T	T	T	T	T	T	T	T	T	T		T	T				T		T	T		C	T	T	T	T	T	T	C	T	T	T		T	T		T	T	T	T	T	T		T
02.102.960	2	102959738	T	T	T	C	C	T	C	C	C	C	C	C	T	T	T	T	T	T	T	C	T	T	C	C	T	C	T	T	T	C	C	T	C	T	T	T	C	C	T	C	T	T	C	C	T	T	C
02.103.259	2	103259486	T	T	T	T									C	T		C	T	T	T		T	C			T		C	C	C							C	C
02.103.530	2	103530446	C	C	C	T	T	C	T	T	T	T	T	T	C	C	C	C	C	C	C	C	C	C	T	T	C	T	C	C	C	T	C	C	C	C	C	C	T	T	C	T	T	C	T	C	T	T	T
02.103.829	2	103829264	C	C	C	A	A	C	A	A	A	A	A	A	A	C	C	C	C	C	C	A	C	C	A	A	C	A	C	C	C	A	A	A	A	C	C	C	A	A		A	C		A	A	A	C	A
02.104.078	2	104078207	T	T		C		C	C		C	C	C			T	C	C	T	T		C	T		C		T	C		C	C	C		T	C	C	C	C	C	C		C	T		C	C	C		C
02.104.183	2	104182916	C	C	C	A	A	A	A	A	A	A	A	A	A	C	A	A	C	C	C	A	C	A	A	A	C	A	A	A	A	A	A	A	A	A	A	A	A	A	A	A	A	A	A	A	A	A	A
02.104.443	2	104442904	A	A	A	G	G	A	G	G	G	G	G	G	A	A	A	A		A	A	G	A	A	G	G	A	G	A	A	A	G	G	G	G	A	A	G	G	G	A	G	G		G	G	G	A	G
02.104.721	2	104720980	A	A	A	G	G		G	G	G	G	G	G		A			A	A	A	G	A		G	G	G	G	A			G	G	G	G		G		G	G		G	G		G	G	G	G	G
02.104.950	2	104949998	G	G	G	G	A	G	A	A	A	A	A	A	G	G	G	G	G	G	A	A	G	G	A	A	A	A	G	G	G	A	A	G	A	G	A	G	G	A	G	A	A	G		A		A	A
02.105.417	2	105416838	C	G	C	G	C	C	G	G	G	G	G	G	C	C	C		C	C			C	C	G	C	G	C	C	C	C	C		C	G	C	G		G	G		C	C		C	G	C	C	G
02.105.673	2	105672856	A	A	A	A	A	A	T	T	T	T	T	T	A	A	A	A	A	A	A	A	A	A		A	T	A	A	A	A	A		A	T	A	A	A	A	T	A	A	A	A	A	T	A	T	T
02.105.946	2	105945629	G	A	G	A	A	G	A	A	A	A	A	A	G	G	G	G	G	G	A	G	G	G	A	A	A	G	G	G	G	A	A	A	A	G	A	G	A	A	G	A	A	G	G	A	A	G	A
02.106.131	2	106131118	A	T	A	T	T	A	T	T	T	T	T	T	A	A	A	A	A	A	T	A	A	A	T	T	T	A	A	A	A	T	T	T	T	A	T	A	T	T	A	T	T	A	A	T	A	A	T
02.106.275	2	106274727	T	C	T	C	C	C	C	C	C	C	C	C	C	T	C	C	T	T	C	T	T	C	C	C	C	T	C	C	C	C	C	C	C	C	C	C	C	C		C	C		T	C	T	T	C
02.106.548	2	106548225		C		C	C	C	T			T				C	C	C	C	C	C	C	C			C		C	C	C	C		C		T	C		C	C		C	C	C		C			C
02.106.673	2	106672763	T	A	T	A	A	A	A		A	A	A	A		T	A	A	T	T	A	T	T		A	A	A	T				A	A	A		A	A	A	A	A	A	A	A	A	T	A	A	A	A
02.106.926	2	106925827	G	G	G	G	G		C	C	C	C	C	C		G		G	G	G	G	G	G		C	G	C	G				G	G	G	C				G	C		G	G		G	C	G	G	C
02.107.250	2	107253363	A	G	A	G	G	G	G	G	G	G	G	G	G	A	G	G	A	A	G	A	A	G	G	G	G	A	G	G	G	G	G	G	G	G	G	G	A	G		G	G		A	G	G	G	G
02.107.555	2	107554699	G	G	G	G	A	G	A	A	A	A	A	A	G	G	G	G	G	G	G	G	G	G	A	G	A	G	G	G	G	A	A	G	A	G	G	G	G	A	G	G	G	G	G	A	G	G	A
02.107.687	2	107687182	T	T			C		C	C	C	C	C	C		T			T		T	T	T		C	T	C					C	C	T	C				T	C		T			T	C		C	C
02.107.975	2	107975190	C		C	C	G		G	G	G	G	G	G	G	C			C	C	C	C	C		G	G	G	G		C		G	G	C	G		C		C	G		G	C		C	G		G	G
02.108.060	2	108061430	A		A		T	A	A	A	A	A	A	A		A	A	A	A		A	A	A	A	T	A	T	T	A	A	A	T	T	A	T	A			A	T			A		A	T	A		T
02.108.371	2	108370666		A	G	A			A	A	A	A	A	A		G	G		G	G	A	G	G	G		A	G	G	G			G	G	G	G	G	G	G	G	G		A	A		G	G	G	A
02.108.669	2	108669124	T	C	T	C	T	T	C	C	C	C	C	C	T	T	T	T	T	T	C	T	T	T	T	C	T	T	T	T	T	T	T	T	T	T	T	T	T	T	T	C	T		T	T	T	C	T
02.108.814	2	108814454	A	G	A	G	A	G	G	G	G	G	G	G	G	A	G	G	A	A	G	A	A	G	A	G	A	A	G	G	G	A	A	A	A	G	G	G	A	A	G	G	G		A	A	A	G
02.109.360	2	109360176	C	T	C	T	T	T	T	T	T	T	T	T	T	C	T	T	C	C	T	C	C	T	T	T	T	T	T	T	T	T	T	T		T	T	T	T	T	T	T	T	T	T	T	T	T	T
02.109.696	2	109696033	G	G	G							G							G	G	G				G	G	G		G	G	G	G				G		G	T	G	G		G	G	G	G	G	G	G
02.109.937	2	109936888	T	T	T	T	T	T	A	A	A	A	A	A	T			T	T	T	T	T	T	T	T	A	T	T	T	T	T	T	T	A	T	T	T	T	T		T	A	A	T	T	T	A	T	T
02.110.059	2	110059448	A	A	A	A	A	A	G	G	G	G	G	G	A	A	A	A	A	A	A	A	A	A	A	G	A	A	A	G	A	A	A	G	A	A	A	A	A	A	A	G	G	A	A	A	G	A	A
02.110.244	2	110243560	G	G	G	G	G	G	A	A	A	A	A	A	G	G	G	G	G	G	G	G	G	G	G	A	G	G	G	G	G	G	G	A	G	G	G	G	G	G	G	A	A	G	G	G	A	G	G
02.110.373	2	110372925	G	G	G	G	G	A	G	A	G	A	A	A	A	G	A	A	G	G	G	G	G	A	G	A	G	G	A	A	A	G	G	A	G	A	A	A	G	A	A	A	A	G	G	G	A	G	G
02.110.625	2	110623143	A	G	A	G	A	G	G	G	G	G	G	G	A	A	G	G	A	A	G	A	A	G	A	G	A	A	G	G	G	A	A	A	A	G	G	G	A	A		G	G		G	A	G	G	A
02.111.052	2	111051923	A	G	A	G	G	G	G	G	G	G	G	G	G	A	G	G	A	A	G	A	A	G	G	G	G	G	G	G	G	G	G	G	G	G	G	G	G	G		G	G	G	G	G	G	G	G
02.111.221	2	111220947	A	A	A	A	G	G	G	G	G	G	G	G	G	A	G	G	A	A	A	A	A	G	A	G	G	A	G	G	G	A	A	A	A	G	G	G	A	A		G	A		A	A	A	G	G
02.111.397	2	111396925	G	G	G	G	A	G	A	A	A	A	A	A	A	G	G		G	G	G	G	G	G	G	A	A	G	G	G	G	G	G	G		G	G	G	G	G	G	G	G	G	G	G	G	A	A
02.111.702	2	111701527														C								T
02.111.883	2	111882917	A	G	A	G	G	G	G	G	G	G	G	G	A	A	G	G	A	A	G	G	A	G	A	G	G	A	G	G	G	G	G	A	A	G	G	G	A	A	G	G	G	G	G	G	G	A	G
02.112.169	2	112168653		G					A		A									G	G		G			A		G				G	G			A	G	G		G					G	G	G	G	A
02.112.320	2	112320141	G	G	G	G	A	G	A	A	A	A	A	A	G	G	G	G	G	G	G	G	G	G	G	A	A	G	G	G	G	G	G	A	G	G	G		G	G	G	G	G	G	G	G	G	G	A
02.112.474	2	112473528			A	T	T	A	T	T	T	T	T	T		A	A	A	A	A	A	A	A	A	A	T	T	A	A		A	A	A	A	A	A	A	A	A			A	A		A		A		T
02.112.734	2	112734044			T	C	C	C	C	C			C	C		C	C	C				C	T		T		C			C	C	C	T			C			T	T	T	C	C	T		C			C
02.112.870	2	112869595	C	G	C	G	G	G							G	G	G	G	C		G	G	C	G	C		G	C	G	G	G	G	C	C	C	G	C	G	C	C		G	C	G	G	G	C	G	G
02.113.099	2	113099399	A	G	A	G	G	A	G	G	G	G	G	G	G	A	A	G	A	A	G	G	A	G	A	G	G	A	G	G	G	G	A	A	G	A	A	G	A	A	G	G	G	G	G	G	G	A	G
02.113.286	2	113286026	T	C	T	C	C	C	C	C	C	C	C	C	C	C	C	C	T	T	C	C	T	C	T	C	C	T	C	C	C	C	T	T	C	C	T	C	T	T	C	C	C	C	C	C	C	C
02.113.484	2	113484020	A	G	A	G	G	G	G	G	G	G	G	G		G	G	G	A	A	G	G	A	G	A	G	G	A	G	G	G	G	A	A	G	G	A	G	A	A	G	G	G	G	G	G	G	G	G
02.113.806	2	113806176	C	C	C	T	T	C	T	T	T	T	T	C		C	C		C	C	C	C	C		C	T	T	C				C	C	C		C	C		C	C		C	C	T	C	C	C	C	T
02.114.010	2	114009842	T	G	T	G	G	G	G	G	G	G	G	T	G	G	G	G	T	T	G	G	T	G	T	G	G	T	G	G	G	G	T	T	G	G	T	G	T	T	G	G	G	G	G	G	G	G	G
02.114.152	2	114152122	A	T	A	T	T	A	T	T	T	T	T	A	A	A	A	A	A	A	T	T	A	A	A	T	T	A	A	A	A	T	A	A	A	A	A	A	A	A		T	T		T	T	T	T	T
02.114.353	2	114352662	A	G	A	G	G	G	G	G	G	G	G	A	G	G	G	G	A	A	G	G	A	G	A	G	G	A	G	G	G	G	A	A	G	G	A	G	A	A	G	G	G	G	G	G	G	G	G
02.114.581	2	114581065	T	T	T	C	C	T	T	T	T	T	T	T		T	T	C	T	T	T	T	T		T	T	C	T		C	C	C	T	T		T	T		T	T	T	T	C	T	T	T	C	C	C
02.114.712	2	114711912	T	C	T	C	C	C	C	C	C	C	C	C	C	C	C	C	T	T	C	C	T		T	C	C	T		C	C	C	T	T		C	T		T	C	C	C	C	C	C	C	C	C	C
02.114.954	2	114953687	T	C	T	C	C	C	C	C	C	C	C	C	C	C	C	C	T	T	C	C	T	C	C	C	C	C	C	C	C	C	T	C	C	C	T	C	C	C	C	C	T	C	C	C	C	C	C
02.115.116	2	115116132	C	C	C	T	T	T	C	C	C	C	C	T	C	T	C		C	C	C	C	C	C	C	C	T	C				T	C	C	C	T	C	T	C	T	C	C	C	C	C	C	C	C	T
02.115.421	2	115421466	A		A		C	C	C	C	C	C		C	C	C	C	C	A	A	C	C	A			C	C	A	C	C	C	C	A	C	C	C	A	C	A	C	C	C	A	C		C		C
02.115.560	2	115560444	T	C	T	C	C	C	C	C	C	C	C	C		C	C		T	T	C	C	T	C		C	C	T		T		C	T		C	C	T		T	C		C	T	C	C	C	C	C	C
02.115.791	2	115790567	T	T	T	T	A	T	T	T	T	T	T	T	A	T	T	A	T	T	T	T	T	A	A	T	A	T	A	A	A	T	T	A	T	T	T	A	T	T	A	T	T	A	T	T	A	A	A
02.116.056	2	116055876	T	C	T				C	C	C	C		C		C	C		T	T	C	C	T			C	C	T				C	T	C		C	T		T			C	T		C	C	C	C
02.116.270	2	116269510	G	G	G	G	G	G		A	A	A	A	G	A	G	G	A	G	G		G	G	A	A	A	G	G	A	A	A	G	G	G	G	G	G		G	G		G	G	A	G	G	G	G	G
02.116.407	2	116407047	T		T	C	C	C	C	C	C	C	C	C	C	C	C	C		T	C	C	T	C	C	C	C	T	C	C	C	C	T	C	C	C	T	C	T	T	C	C	T	C	C	C	C	C	C
02.116.600	2	116599605	G	G	G	G	A	G	G	G	G	G	G	G	G	G	G	G	G	G	G	G	G	G	G	G	A	G	G	A	G	G	G	G	G	G	G	G	G	G	A	G	G	A	G	G	G	G	A
02.116.704	2	116704179	T	C	T	C	C	C	C	C	C	C	C	C	C	C	C	C	T	T	C	C	T		C	C	C	T	C		C	C	T	C	C	C	T	C	T	T	C	C	T	C	C	C	C	C	C
02.116.969	2	116968624	C	C	C	T	T	T	T	T	T	T	T	T	T	T	C	T	C	C	C	C	C	T	T	T	T	C	T	T	T	T	C	T	C	T	C	T	C	C	T	C	C	T	C	C	C	T	T
02.117.075	2	117075719	C		C	C	C	C	A	A	A	A	A		C	C	C		C	C	C	C	C	A	A	A	C	C	C	A	A	C		C	C	C	C		C	C		C	C	C		C	C		C
02.117.369	2	117368975	C	T	C	T	T	T	T	T	T	T	T	T	T	T	T	T	C	C	T	T	C	T	T	T	T	C	T	C	T	T	C	T	T	C			T	C	T	T	C	T	T	T	T	T	T
02.117.578	2	117577679	T	A	T	A	A	A	A	A	A	A	A	A	T	A	A	A	T	T	A	A	T	A	A	A	A	A	A	A	A	A	T	A	T	T	T	A	A	T	A	A	T	A	A	A	A	A	A
02.117.734	2	117734653	C	T	C	T	T	T	T	T	T	T	T	T	T	T	T	T	C	C	T	T	C	T	T	T	T	T	T	T	T	T	C	T	C	C	C	T	T	C	T	T	C	T	T	T	C	T	T
02.117.735	2	117735626	C	C	C	C	C	C	T	T	T	T	T	C	C	C	C	T	C	C	C	C	C	T	C	T	C	C		T	T	C	C	C	C	C	C	T	C	C		C	C	C	C	C	C	C	C
02.117.910	2	117909737	A	G	A	G	G	G	G	G	G	G	G	G	G	G	G	G	A	A	G	G	A	G	G	G	G	G	G	G	G	G	A	G	A	A	A	G	G	A	G	G	A	G	G	G	G	G	G
02.118.072	2	118072448	G	G	G	A	A	A	A	A	A	A	A	A	A	A	G	A	G	G	G	G	G			A	A	A	A	A		A	G	A	A	G	G	A	A	G	A	G	G	A	G	G	A	A	G
02.118.386	2	118385748	T	C	T	C	C	C	C	C	C	C	C	C	C	C	C	C	T	T	C	C	T	C	C	C	C	C	C	C	C	C	T	C	C	T	T	C	C	T	C	C	T	C	C	C	C	C	C
02.118.650	2	118650236	G	G	G	G	G	G	A	A	A	A	A	G	G	G	G	G	G	G	G	G	G	A	G	A	G	G	G	A	A	G	G	G	G	G	G	G	G	G	G	G	G	G	G	G	G	G	G
02.118.719	2	118719147			T	C	C	C	C	C	C	C	C	C	C	C	C	C	T	T	C	C	T			C	C	C	C	C	C	C	T	C	C	T	T	C	C	T		C	T		C	C	C	C
02.118.848	2	118848285	T	C	T	C	C	C	C	C	C	C	C	C	C	C	C	C	T	T	C	C	T	C	C	C	C	C	C	C	C	C	T	C	C	C	T	C	C	T	C	C	T	C	C	C	C	C	C
02.119.087	2	119087441	A	G	A	G	G	G	G	G	G	G	G	G	G	G	G	G	A	A	G	G	A	G	G	G	G	G	G	G	G	G	A	G	G	G	A	G	G	A	G	G	A	G	G	G	G	A	G
02.119.284	2	119284184	A	C	A	C	C	C	C	C	C	C	C	C	C	C	C	C	A	A	C	C	A	C	C	C	C	C	C	C	C	C	A	C	C	C	A	C	C	A		C	A		C	C	C		C
02.119.518	2	119517682	C	C	C	C	C	C	T	T	T	T	T	C	C	C	C	C	C	C	C	C	C	T	C	T	C	C	C	C	T	C	C	C	C	C	C	C	C	C	C	C	C	C	C	C	T	C	C
02.119.735	2	119735302			T	C	C	T	C	C	C	C	C	T	C	T		C	T	T	T	T	T			C		T	C	C	C	C	C	T	C	T	T	C	T	T	C	T	T	C	T	T	C	C
02.119.964	2	119964006	A	G	A	G	G	A	G	G	G	G	G	A	G	A	G	G	A	A	G	G	A	G	A	G	G	G	G	G	G	G	G	A	G	A	A	G	A	A	G	G	A	G	G	G	G	A	G
02.120.020	2	120201186	C	C	C	C	C	C	C	C	C	C	C	C	C	C	C	C	C	C	C	C	C	C	C	C	C	C	C	C	C	C	C	C	C	C	C	C	C	C	T	C	C	T	C	C	C	C	C
02.120.199	2	120199426	C	T	C	T	T	C	T	T	T	T	T	C	T	C	T		C	C	T	T	C	T	T	T	T	T	T	T	T	T	T	C	T	T	C	T	C	C	T	T	C	T	T	T	T	C	T
02.120.487	2	120487185	C	C	C		T	C	T	T	T	T	T	C	T	C	T	T	C	C	T	T	C	T	T	T	T	T	T	T	T	T	T	C	T	C	C	T	C	C	T	T	C	T	T	T	T	C	T
02.120.794	2	120793892	T	T	T	C	C	T	C	C	C	C	C	T	C	T	C	C	T	T	C	C		C	C	C	C	C	C		C	C	C	T	C	C	T	C		T	C	C	T	C		C	C		C
02.121.117	2	121117307	G	G	G	T	T	G	T	T	T		T	G	T	G	T	T	G	G	T	T	G	T	T		T	T		T	T	T	T	G		T	G	T	G	G	T	T	G	T	T	T	T	T	T
02.121.399	2	121399163	A	A	A	A	A	A	T	T	T	T	T	A	T	A	A	A	A	A	A		A	T	T	T	A	A	T	A	T	A	A	A	A	A	A				A	A	A	A	A	A	A	A	A
02.121.549	2	121549371		T		T	T	T	T	T	T	T	T	T	T	T	T	T	A	A	T	T	A	T	T	T	T	T	T	T	T	T	T	T	T	T	A	T	T	A	T	T	A	T	T	T	T	T	T
02.121.805	2	121804752	T	C	T	C	C	C	C	C	C	C	C	C	C	C	C	C		T	C	C	T	C	C	C	C	C	C	C	C	C	C	C	C	T	T	C	C		C	C	T		C	C	T	C	C
02.121.912	2	121911922	A	G	A	G	G	G	G	G	G	G	G	G	G	G	G	G	A	A	G	G	A	G	G	G	G	G	G	G	G	G	G	G	G	G	A	G	G	A	G	G	A	G	G	G	A	G	G
02.122.101	2	122101409	C	G	C	G	G	G	C	C	C	C	C	G	G	G	G	G	C	C	G	G	C	G	G	C	G	G	G	G	G	G	G	G	G	G	C	G	G	C	C	G	C	C	G	G	G	G	G
02.122.242	2	122242132		C		C	C	C	T	T	T	T		C	C	C	C	C	T	T	C	C				T	C	C	T	T		C	C	C	C	C	T	T	C	T	C		T	C	C	C	C	C	C
02.122.410	2	122410149		T	C		T	T	C	C	C	C	C	T		T	T	T	C	C	T	T	C	T	T	C	T	T	T		T	T	T	T	T		C	T	T	C		T	C	T	T	T	T		T
02.122.671	2	122671283	A	G	A	G	G	G	A	A	A	A	A	G		G	G	G	A	A	G	G	A	G	G	A	G	G	G	G	G	G	G	G	G	G	A	G	G	A	G	G	A		G	G	G		G
02.122.920	2	122922287	A	G	A	A	A	A	A	A	A	A	A	A	A	A	A	A	A	A	G	A	A	A	A	G	A	A	A	A	A	A	A	A	A	A	A	A	A	A		A	A	G	A	A	A	A	A
02.122.979	2	122978890	T	A	T	A	A	T	T	T	T	T	T	A	A	T	A	A	T	T	T	T	T	A	A	T	A	A		A	A	T	T	A	A	A	T	A	T	T	A	T	T	A	T	T	A	A	A
02.123.252	2	123251688	C	T	C	T	T		C	C	C	C		T	C		T		C	C	T	T	C		T	C	T	T				T	T	T	T	T	C		T	C	C	T	C	C	T	T	C	C	T
02.123.380	2	123380441	G	G	G	G	G	G	A	A	A	A	A	G	G	G	G	G	A	A	G	G	A	G	G	A	G	G	G	G	G	G	G	G	G	G	A	G	G	G	G	G	G	G	G	G	A	G	G
02.123.543	2	123542613	C	C	C	C	C	C	T	T	T	T	T	C	C	C	C	C	T	T	C	C	T	C	C	T	C	C	C	C	C	C	C	C	C	C	T	C	C	C		C	C	T	C	C	T	T	C
02.123.784	2	123784203	T	T	T	T	T	C	C	C	C	C	C	T	T	C	T		C	C	T	T	C	C	T	C	T	T		C	C	C	C	T	T	C	C	C	T	T	T	T	T	T	T	T	C	C	T
02.123.996	2	123996030	C	C	C	C	C	T	C	C	C	C	C	C	T	T	C	T	C	T	C	C	T	T	C	C	C	C	T	T	T	C	T	C	C	C	C	T	C	C	T	C	C		C	C	C	C	C
02.124.137	2	124136749					T		T	T	T	T	T	T							T	T	G		T	T	T		G	T		T		T	T	T	T		T	G		T			T	T	T
02.124.671	2	124670979	G	G	G	G	G	A	G	G	G	G	G	G	G	A	G	A	G	A	G	G	A	A	G	G	G	G	A	A	A	G	A	G	G	G	G	A	G	G	G	G	G	G	G	G	G	G	G
02.124.972	2	124971890		C		C	C	C	G	G	G	G	G	C	C		C	C	G		C	C	C	C	C	G	C	G	C	C	C	C	C	C	C	C		C	G	G	C	C	G	C	C	C	C	C
02.125.131	2	125130525	G	G	G	G	G	A	G	G	G	G	G	G	G	A	G	A	G	A	G	G	A	A	G	G	G	G	A	A	A	G	A	G		G	G	A	G	G	G	G	G	G	G	G	G	A	G
02.125.375	2	125374830	C	T	C	T	T	C	T	T	T	T	T	T	C	C	T	C	T	C	T	T	C	C	C	T	T	T	C	C	C	T	C	T	T	C	T	C	C	C	C	T	C	C	T	T	C	C	T
02.125.650	2	125650621	G	G	G	G	G	G	A	A	A	A	A	G	G	G	G	G	G	G	G	G	G	G	A	A	G	A	G	G	G	G	G	G	G	G	G	G	G	G	G	G	G	A	G	G	G	G	G
02.125.700	2	125698410	G	G	G	G	G	A	A	A	A	A	A	G	G	A	G	G	A	A	G	G	A	A	A	A	G	A	A	G	G	G	A	G	G	A	A	A	G	G	G	G	G	G	G	G	A	G	G
02.125.710	2	125709785	T	T	T	T	T	C	C	C	C	C	C	T	C	C	T	C	C	C	T	T	C	C	T	C	T	C	C	C	C	T	T	T	T	C	C	C	C	T		T	T	C	T	T	C	C	T
02.126.027	2	126026966	T	T	T	T	T	C	C	C	C	C	C	T	C	C	T	C	C	C	T	T	C	C	T	C	T	C	C	C	C	T	T	T	T	C	C	C	T	T	C	T	T	C	T	T	T	C	T
02.126.189	2	126188718	G	C	G	C	C	G	C	C	C	C	C	C	G	G	G	G	G	G	C	C	G	G	C	C	C	C	G	G	G	C	G	C	C	G	G	G	C	G	G	C	G	G	C	C	C	C	C
02.126.379	2	126379471	C	T	C	T	T	C	T	T	T	T	T	C	C	C	T	C	C	C	T	T	C	C	T		T	T	C	C	C	T	T	C	C	T	C	C	T	C		T	C		T	T	T	C	T
02.126.594	2	126593682	G	G	G	G	G	A	G	G	G	G	G	G	G	A	G	A	A	A	G	G	A	G	G	G	G	G	A	A	A	G	G	G	G	G	A	A	G	G	G	G	G		G	G	G	G	G
02.126.710	2	126709858	T	C	C	C	C	C	T	T	T	T	T	C	C	C	C	C	C	C	C	C	C	C	C	T	C	T	C	C	C	C	C	C	C	C	C	C	C	C	C	C	C	C	C	C	C	C	C
02.127.019	2	127019314	A	G	G	G	G	G	A	A	A	A	A	G	G	G	G	G	G	G	G	G	G	G	G	A	G	A	G	G	G	A	G	G	A	G	G	G	A	G	G	G	G	G	G	G	G	G	G
02.127.315	2	127317198	T		C		C	C	T	T	T	T	T	C	C	C	C	C	C	C	C	C	C	T	C	T	C	T	C	T	C	C	C	C	C	T	C	C	C	C	C	C	C	C	C	C	T	T	C
02.127.364	2	127363591	T	C	T	C	C	T	T	T	T	T	T	T	C	T	C	C	C	C	C	C	C	C	C	T	C	T	C	C	C	T	C	T	C	C	C	C	T	T	C	C	T	C	C	C	C	C	C
02.127.600	2	127600544	C		A	C	C	C	C	C	C	C	C	C	A	C	C	A	A	C	C	C	C	A			C	C	A	A	A	C		C		C	A	A	C	A	A	C	C	A	C	C		C	C
02.127.785	2	127785310	A	T	T	T	A		A		A	A	A	T	T	A	T	T	T	A	T	T	A	T	T	A	T	T	T	T	T	T	T	T	T		T	T	T	T	T	T	T	T	T	T	T	T	T
02.127.946	2	127945539	A	C	C	C	A	C	A	A	A	A	A	C	C	C	C	C	C	A	C	C	A	A	C	A	C	C	C	C	C	C	C	C	C	C	C	C	C	C	C	C	C	C	C	C	A	A	C
02.128.216	2	128216140	T	C	C	C	T	C	T	T	T	T	T	C	C	C	C	C	C	T	C	C	T		C	T	C	C	C	T	C	C	C	C	C	C	C	C	C	C	C	C	C	C	C	C	T	C	C
02.128.325	2	128326171	T		C	C	T	C	T	T	T	T	T	C	C	C	C	C	C	T	C	C	T	C	C	T	C	C	C	C	C	C	C	C	C	T	C	C	C	C	C	C	C	C		C	C		C
02.128.615	2	128615309	C	C	T		C		C	C	C	C		C	T	C	C	T	T	C	C	C	C	C	C	C	C	C	T	C	T	C	C	C	C	C	T	T	C	T	C	C	C	C	C	C	C	C	C
02.128.766	2	128765799	C	T	T	T	C	C	C	C	C	C	C	T	T	C	T	T	T	C	T	C	C	T	T	C	T	C	T	T	T	C	T	T	T	C	T	T	C	T	T	T	T	T	T	T	C	T	T
02.128.906	2	128906350	T	A	T	A	T	T	T	T	T	T	T	A	T	T	A	T		T	A	T	T	A	A	T	A	T				T	A	A	A	T	T	T	T	T	T	A	A	T	A	A	T	T	A
02.129.177	2	129176799	T	C	C	C	T	C	T	T	T	T	T	C	C	C	C	C	C	T	C	C	T	C	C	T	C	C	C	C	C	C	C	C	C	C	C	C	C	C	C	C	C	C	C	C	C	C	C
02.129.436	2	129436412	T	T	T	T	T	T	T	T	T	T	T	T	T	T	T	C	C	C	T	T	C	C	T	T	T	T	T	C	C	T	T	T	T	T	C	C	T	T	C	T	T	C	T	T	T	T	T
02.129.643	2	129643135	A	G	A	G	A	G	A	A	A	A	A	G	G	G	G	G	G	G	G	G	G	G	G	A	G	G	G	G	G	G	G	G	G	G	G	G	G	A	G	G	G	G	G	G	G	G	G
02.129.791	2	129790783	A	A	A	A	A	A	A	A	A	A	A	A	C	A	A	C	C	C	A	A	C	A	A	A	A	A	C	C	C	A	A	A	A	A	C	C	A	A	C	A	A	C	A	A	A	A	A
02.130.090	2	130089963	G	A	G	A	G	A	G	G	G	G	G	A	G	A	A	G	A	A	A	G	G	G	A	A	A	A	G	G	G	G	A	A	A	A	A	G	G	G	G	A	A	G	A	A	G	A	A
02.130.220	2	130220128	C	T	C	T	C	T	C	C	C	C	C	C	C	T	T	C	T	T	T	C	C	C	T	T	T	C	C	C	C	C	T	C	T	C	T	C	C	C	C	T	C		T	T	C	C	T
02.130.473	2	130473047	C	A	C	A	C	A	C	C	C	C	C	C	A	A	A	A	C	C	A	C	A	A	C	A	A	C	A	A	A	A	C	C	A	C	A	A	A	C	A	A	A	A	A	A	C	C	A
02.130.668	2	130667731	C	C	C	A	C	C	C	C	C	C	C	C	C	C	C	C	C	C	C	C	C	C		C	A	C	C	C	C	C		C	C	C	C	C	C	C		C	C		C	C	C	C	A
02.130.824	2	130824094	T	C	T	C	T	C	T	T	T	T	T	T	C	C	C	C	T	T	C	C	C	C	C	C	C	C	C	C	C	T	C	T	C	T	T	C	T	T	C	C	C	C	C	C	T	C	C
02.131.033	2	131033042	T	C	T	C	C	C	T	T	T	T	T	T	C	C	C	C	T	T	T	T	C	C	C	C	C	C	C	C	C	T	C	T	T	C	C	C	C	T	C	T	C	C	C	T	T	C	C
02.131.166	2	131165726	A	G	A	A	G	A	A	A	A	A	A	A	A	A	A	G	A	A	A	A	A	A	G	A	A	A	A	A	A	A	G	A	A	G	A	A	A	A	A	A	A	A	A	A	A	G	G
02.131.402	2	131402080	A	G	A	G	G	G	A	A	A	A	A	A	G	G		G	A	A	A	A	G	G	G	G	G	G	G	G	G	A	G	A	A	G	G	G	G	A	G	A	G	G	G	A	A	G
02.131.532	2	131531686	G	G	G	G	G	G	G	G	G	G	G	G	G	G	G	G	G	G	G	G	T	T	G	G	G	G	T	T	T	G	G	G	G	G	G	T	G	G	G	G	G	G	G	G	G	T	T
02.131.779	2	131779202	C	C	C	T	C	T	C	C	C	C	C	C	C	T	T	C	C	C	C	C	C	C	C	T	T	T	C	C	C	C	T	C	C	C	T	C	T	C	C	T	T	C	T	C	C	C	T
02.131.780	2	131784905	T	C	T	T	C	T	T	T	T	T	T	T	C	T	T	C	T	T	T	T	C	C	C	T	T	T	C	C	C	T	T	T	T	T	T	C	T	T		T	T	C		T	T	T	T
02.132.080	2	132080381		T		T	T		C	C	C	C	C	C	T	C	T	T	C	C	C	C		T		T	T	T	T	T	T	C	C	C	C	T	C	T	C	C	T	T	T	T	C			T	T
02.132.522	2	132522149	A	A	A	G	A	A	A	A	A	A	A	A	G	A	G	G	A	A	A	A	G	G	A	G	G	G	G	G	G	A	A	A	A	G	A	G	A	A	G	G	G	G	A	A	G	G	G
02.132.733	2	132733110	C	C	C	A	C	C	C	C	C	C	C	C	A	C	A	A	C	A	C	A	C				A	C	A	A	A	C	C	A	C	C	C	A	C	C		C	A	A	C	A	A	A	A
02.132.965	2	132965399	T	T	T	C	T	T	T	T	T	T	T	T	C	T	C		T	C	T	C	T	C	T	C	C	T	C	C	C	T	T	C	T	T	T	C	T	T	T	T	C		T	C	C	C	C
02.133.091	2	133091323	A	C	A	C	C	A	A	A	A	A	A	A	C	A	C	C		C	A	C	A	C	C	C	C	A		C	C	A	C	C	A	A	A	C	A	A	C	A	C	C	A	C	C	C	C
02.133.344	2	133343693	C	C	C	C	C	C	C	C	C		C	T	C	C	C	C	T	T	T	C	T	C	C	T	C	T			C	T	C	C	T	C	T	C	T	C		T	C		T	C	T	C	C
02.133.516	2	133515770		C	T	C	C	T			T	T	T	C	C	T	C	C	C	C	C	T	C	C	C	C		C	C	C	C	C	C	C	C	C		C	C			C	C				C	C	C
02.133.732	2	133731969	T	T	T	T	T	T	T	T	T	T	T	C	C	T	T	C	C	C	C	T	T	C	C	C	T	C	C	C	C	T	T	T	C	C	C	C	C	T		C	C		T	T	C	C	T
02.133.841	2	133841056	C	C	C	C	C	C	C	C	C	C	C	A	C	C	C	C	A	A	A	C	C	C	C	A	C	A	C	C	C	C	C	C	A	C	A	C	A	C		A	C		C	C	A	C	C
02.134.062	2	134061599	C	C	C	C	C	C	C	C	C	C	C	T	C	C	C	T	T	T	T	C	C	T	T	T	C	T	T	T	T	C	C	C	T	T	T	T	T	C	C	T	T	C	C	C	T	T	C
02.134.335	2	134335017	C	C	C	C	C	C	C	C	C		C	T	T	C	C	T	T	T	T	C		T	T	C	C	T	T	T	T	C	C	C	T	T	T		T	C		C	C		C	C			C
02.134.625	2	134624904	T	T	T	T	T	T	T	T	T	T	T	G	T	T	T	T	G	G	G	T	T	T	T	T	T	G	T	T	T	T	T	T	T	T	G	T	G	T	T	T	T	T	T	T	T	T	T
02.134.938	2	134938093	T	T	T	T	T	T	T	T	T	T	T	G	T	T	G	T	T	T	G	T	T	T	T	T	G	T	T	G	T	G	G	T	T		G	T	G	T		T		G	T	T			G
02.135.000	2	134999694	C	C	C	C	C	C	C	C	C	C	C	C		C	T	C	C	C	T	C	C	C	C	C	T	C	C		C	T	T	C	C	C	T	C	T	C	C	C	C	C	C	C	C	C	T
02.135.277	2	135276849	C	C	C	C	C	C	C	C	C	C	C	C	C	C	T	C	C	C	T	C	C	C	C	C	T	C	C	C	C	T	T	C	C	C	T	C	T	C	C	C	C	C	C	C	C	C	T
02.135.440	2	135440324	G	G	G	G	G	G	G	G	G	G	G	T	T	G	T	T	G	G	T	G	G	T	T	G	T	G	T	T	T	T	T	G	T	G	T	T	T	G	T	G	T	T	G	G	G	G	T
02.135.642	2	135641561	T	T	T	T	T	T	T	T	T	T	T	C	C	T	C	C	T	T	T	T	T	C	C	C	C	T	C	C	C	C	C	T	C	C	T	C	T	T	C	T	C	C	T	T	C	C	C
02.135.874	2	135874347	A	A	A	A	A	A	A	A	A	A	A	C	C	A	C	C	A	A	A	A	A	C	C	A	C	A	C	C	C	C	C	A	C	C	A	C	A	A	C	A	C	C	A	A	C	C	C
02.135.979	2	135978681	A	A	A	A	A	A	A	A	A	A	A	G	G	A	G	G	A	A	A	A	A	G	G	A	G	A	G	G	G	G	G	A	G	A	A	G	A	A	G	A	G	G	A	A	G	A	G
02.136.290	2	136290055	G	G	G	G	G	G	G	G	G	G	G	A	A	G	A	A	G	G	G	G	G	A	A	G	A	G	A	A	A	A	A	G	A	A	G	A	G	G	A	G	G	A	G	G	A	A	A
02.136.395	2	136394671	G	G	G	G	G	G	G	G	G	G	G	A	A	G	A	A	G	G	G	G	G	A	A	G	A	G	A	A	A	A	A	G	A	G	G	A	G	G	A	G	G	A	G	G	A	A	A
02.136.666	2	136666146	C	C	C	C		C	C	T	C	C	C			C	C		C	C	C	C		C		C	C	C		C	C		C	C	C		C		C	C		C	C			C		C	C
02.136.951	2	136951000	A	C	A	A	C	A	C	C	C	C	C	C	C	A	C	C	C	C	C	C	C	C	C	C	C	C	C		C	C	C	C	C	C	C	C	C	A		C	C	C	C	C	C		C
02.137.280	2	137280242	G	A	G	G	G	G	A	A	A	A	A		G	G	G	G	G	G	G	G	G			G	G	G	G	G	G	G	G			G	G	G	G	G	G	G	G	G	G	G	G	G	G
02.137.674	2	137673728	G	G	G	G	G	G	G	G	G	G	G	G	G	G	G	G	G	C	G	G	G	G	G	G	G	G	G	G	G	G	G	G	G	G	G	G	G	G	G	G	G	G	G	G	G	G	G
02.137.900	2	137900461	T	T	T	T	T		T	T	T		T	C	C	T	T	C	C	C	T	T	T	C	C	T	T	T	C	C	C	T	T	T			T	C		T	C	T	T		C	T	T	C	T
02.137.935	2	137934302		T	T		T		T	T	T	T		C		T			C		T	T	T	C		T							T		C					T					T		T	T	T
02.138.105	2	138105121	G	G	G	G	G	G	G	G	G	G	G	A	A	G	G	A	A	A	G	G	G	A	A	G	G	G	A	A	A	G	G	G	A	G	G	A	G	G	G	G	G	G	G	G	G	G	G
02.138.259	2	138258806												C	C			G	C	C				C	C																C
02.138.556	2	138556111	A	A	A	A	A	A	A	A	A	A	A	G	A	A	A	G	G	G	A	A	A	G	G	A	A	A	G	G	G	A	A	A	G	A	A	A	A	A	A	A	A	A	A	A	A	A	A
02.138.729	2	138729292	C	C	C			C	C	C	C		C	C		C			T		C	C	C	T	T	C	C	C		T			C	C	T		C	T	C	C	C	C	C		C	C	C	C	C
02.138.991	2	138991403	A	A	A	A	A	A	A	A	A	A	A	G	A	A	A	G	G	G	A	A	A	G		A	A	A	G	G	G	A	A	A	G	A	A	A	A	A		A	A		A	A	A	A	A
02.139.310	2	139309654	C	T	C	C	T	C		C	C	T	C	T		C	C	T	T	T	C	C	C	T	T	T	C	C	C		T	C	C	C	T	C	C	C	C	C	C	C	T		C	C	C	C	C
02.139.631	2	139631496	T	T	T	T	T	T	T	T	T	T	T	C	C	T	T	C	C	C	T	T	T	C	C	T	T	T	C	C	C	T	C	T	C	T	T		T	T		T	C		T	T	T	T	T
02.139.875	2	139875082	T	T	T	T	T	T	T	T	T	T	T	G		T	T		G	G		T	T	G	G	T	T	T		G		T	T	T	G	T	T		T	T	G	T	T	G	T	T	T	T	T
02.140.167	2	140167133	C	T	T	T		T	T	T	T	T	T	C	C	T	T	C	C	C	T	T	T	C		T	T		C	C	C	T	C	T	C	T	C	C	T	T	C	T			T	T	T	C
02.140.373	2	140372900	G	A	A	A	A	A	A	A	A	A	A	G	G	A	A	G	G	G	A	A	A	G	G	A	A	A	G	G	G	A	G	A	G	G	G	G	A	A	G	A	G	G	A	A	G	G	A
02.140.590	2	140590428	A	G	G	G	G	G	G	G	G	G	G	A		G	G	A	A	A	G	G	G	A	A	G	G	G	A	A	A	G	A	G	A	G	G	A	G	G	A	G		A	G	G	G	G	G
02.140.896	2	140895756	T	C	C	C	C	C	C	C	C	C	C	T		C	C	T	T	T	C	C	C	T	T	C	C	C	T	T	T	C	T	C	T	T	T	T	C	C	T	C	T	T	C	C	T	T
02.141.079	2	141078605	G	C	C	C	C	C	C	C	C	C	C	G	C	C	C	C	G	G	C	C	C	G	G	C	C	C	C	C	C	C	C	C	G	C	C	C	C	C	C	C	C	C	C	C	G	C	C
02.141.261	2	141260852	T	G	G	G	G	G	G	G	G	G	G	T	T	G	G		T	T	G	G	G	T	T	G	G	G	T	T	T	G	T	G	T	G	T	T	G	G	T	G	T	T	G	G	G	G	G
02.141.577	2	141576882		T		T	T	T	T	T	T	T	T	C		T	T	C	C	C	T	T	T	C		T	T	T	C	C	C	T	C	T	C	C	C	C	T	T	C	T	C	C	T	T	T	T
02.141.783	2	141782950	G	A	A	A	A	A	A	A	A	A	A	G	G	A	A	G	G	G	A	A	A	G	G	A	A	A	G	G	G	A	G	A	G	G	G	G	A	A	G	A	G	G	A	A	G	G	A
02.141.995	2	141996661		A	G	A	A		A	A	A	A		A	G	A	A	G	A	A	A	G	G	A	A	A	A	A	A	A	A	A	A	A	A	G	A	A	A	A	A	G	G	G	A	G		A	A
02.142.068	2	142068261	A		A	G	A	A		A			A	G	G	A	G	G	G	G		A	A	G	G		G		G	G	G				G			G			G			G			A		G
02.142.308	2	142307757	G	G	G		G	G	G	G	G	G	G		G	G		A	A	A	G	G	G	A	A	G		G	A	A	A	G	G	G	A	G	G	A	G	G	G	G	G	G	G	G	G	G	A
02.142.562	2	142561796	G	G	G	A	G	G	G	G		G	G	A	G	G	A	A	A	A	G	G	G	A	A		A	G	A	A	A	G	G	G	A	G	G	A	G	G	G	G	G	G	G	G	G	G	A
02.142.730	2	142729999	T	T	T	C	T	T	T	T	T	T	T	C	T	T	C	C	C	C	T	T	T	C	C	T	C	T	C	C	C	T	T	C	C	T	T		T	T	C	T	T	C		T	T	T	C
02.142.947	2	142947137	T		T	C	T	T	T	T	T	T	T	C	T	T	C	C	C	C		T		C	C	T	C		C	C	C	T	T	C	C	C	C	C	T	T	C	T	T	C	T	T	T		C
02.143.183	2	143183462	C	T	C	T	C	C	C	C	C	C	C	T	C	C	T	T	T	T	C	C	C	T	T	C	T	C	T	T	T	C	C	T	T	C	T	T	C	C	T	C	C	T	C	C	C	C	T
02.143.500	2	143481253	A	G	A	G	A	A	A	A	A	A	A	G	A	A		G	G	G	A	A	A	G	G	A	G	A		G	G	A	A	G	G	A	G		A	A		A	A	A	A	A	A	A	G
02.143.718	2	143718084	T	C	T	C	T	T	T	T	T	T	T	C	T	T	C	C	C	C	T	T	T	C	C	T	C	T	C	C	C	T	T	C	C	T	C	C	T	T	T	T	T	T	T	T	T	T	C
02.144.269	2	144269050	G	A	G	A	G	G	A	A	A	A	A	A	G	G	A	G	A	A	G	G	G	A	A	G	A	G	A	A	A	G	G	A	A	G	A	G	G	G	G	G	G	G	G	G	G	G	A
02.144.403	2	144402680	C	T	C	T	C	C	T	T	T	T	T	T	C	C	T	C	T	T	C	C	C	T	T	C	T	C	C	T	T	C	C	T	T	C	T	C	C	C	C	C	C	C	C	C	C	C	T
02.144.568	2	144568169	G	A	G	A	G	G	A	A	A	A	A	A	G	G	A	G	A	A	G	G	G	A	A	G	A	G	G	A	A	G	G	A	A	G	A	G	G	G	G	G	G	G	G	G	G	G	A
02.144.800	2	144801171	T		T	A	T	T		A			A	A	T	T	A			A		T	T	A	A		A	T		A	A	T		A		T	T		T			T		T		T	T		A
02.145.078	2	145077580	G	A	G	A	G	G	A	A	A	A	A	A	G	G	A	G	A	A	G	A	G	A	A	G	A	G	G	A	G	G	G	A	A	G	G	G	G	G	G	G	G	G	G	G	G	G	A
02.145.283	2	145283377			C	A	C	C		A	A	A	A	A	C	C	A	C	A	A	C	C	C	A		C	A	C	C	C	A	C	C	A		C	C	C	C	C	C	C	C	C	C	C	C	C	A
02.145.476	2	145475966	C	T	C	T	C	C	T	T	T	T	T	T	C	C	T	C	T	T	C	C	C	T	T	C	T	C	C	T	T	C	C	T	T	C	C	C	C	C	C	C	C	C	C	C	C	C	T
02.145.652	2	145651543	G	A		G	G		A	A	A	A	A	A	G	G	A	A	A	A	G	G		A	A	G	A	G	A	A	A	G	G	A	A	G	G	A	G	G	G	G	G	G	G	G	G	G	A
02.145.850	2	145849897		A	T	T		T	A		A	A			T	T		T	T	T	A		T		T	T	A	T		A	A	T	T	A	A	T	T		T	T		T	T		T	T	T	T
02.145.965	2	145965415	C	T	C	T	C	C	T	T	T	T	T	T	T	C	T	T	C	C	T	T	C	T	C	C	T	C	T	T	T	T	T	T	T	C	C	T	C	C	T	T	C	T	C	C	C	C	T
02.146.191	2	146190866	T	C	T	C	T	T	T	T	T	T	T	C	C	T	C	C	C	C	T	C	T	C	C	T	C	T	C	C	C	C	C	C	C	C	T	C	C	T	C	C	T	C	T	T	T	T	C
02.146.373	2	146372902	C	C	C	T	C	C	C	C	C	C	C	T	T	C	C	T	T	T	T	C	C	T	C	C	C	C	T	T	T	T	T	T	T	C	C	T	C	C	C	C	C	C	C	C	C	C	C
02.146.682	2	146681703	A	G	G	A	G	G	G		G	G	G	A	A	G	G	A	A	A	A	G		A		G	G	G	G	A	A	A	A	A	A	A	G	A	G	G	G	G	G	G	G	G	G	A	G
02.146.685	2	146679295	A		G	A	G	G	G	G		G		A	A	G	G	A		A	A	G	G	A	A		G	G	G	A	A			A		G	G		G	G		G	G	G	G	G	G		G
02.146.800	2	146800156	G	A	G	G	A	G	A	A	A	A	A	G		G	A	G	G	G	G	A	G	G	G	G	A	G	G	G	G	G	G	G		A	G	G	G	G	G	G	G	G	G	G	G	G	A
02.147.045	2	147044897	T	C	T	T	T	T	C	C	C	C	C	T	C	T	C	C	T	T	C	T	T	C	T	T	C	T	C	C	C	C	C	C	C	C	T	C	T	T	C	T	T	C	T	T	C	C	C
02.147.252	2	147252345	C	G	C	C	C	C	G	G	G	G	G	C		C	G	C	C	C		G	C		C	C	G	C	C		C		G			C	C	C	G	C		C	G	G	C	C	G	C	G
02.147.411	2	147411412	A	G	A	A	A	A	G	G	G	G	G	A	A	A	G	A	A	A	A	G	A	A	A	A	G	A	A	A	A	A	A	A	A	A	A		A	A	A	A	A	A	A	A	A	A	G
02.147.726	2	147725944	C	T	C	C	T	C	T	T	T	T	T	C	C	C	T	C	C	C	C	T	C	C	C	C	T	C	C	C	C	C	C	C	C	T	C	C	C	C	C	C	T	C	C	C	C	C	T
02.147.980	2	147979725	C	C	C	C	C	C	C	A	C	C	C	C	C	C	C		C	C	C	C	C	C	C	C	C	C	C	C	C	C	C	C	C	C	C	C	C	A	A	C	C	C	C		C	C	C
02.148.223	2	148223255	A	G	A	A	A	A	G	G	G	G	G	A	A	A	G		A	A	A	A	G		G	A	G	A	A	A		A	A		A	A	A	A	G	A	A	A	A	A	A	A	A		G
02.148.858	2	148858442	A	G	G	G	G	G	G	G	G	G	G	G	A	G	G	A	G	G	G	G	G	A	G	G	G	G	A	G	A	A	A	A	A	G	G	A	G	G	G	G	G	G	G	G	G	G	G
02.149.071	2	149070994	G	G	G	G	A	G	G	G	G	G	G	G	A	G	A	A	G	G	G	G	G	A	G	G	A	G	A	A	A	A	A	A	A	A	G	A	A	G	A	G	G	A	G	G	A	A	A
02.149.271	2	149271122	A	A	A	A	G	A	A	A	A	A	A	A	G	A	G	G	A	A	G	A	A	G	A	A	G	G	G	G	G	G	G	G	G	G	A	G	G	A	G	A	A	G	A	A	G	G	G
02.149.871	2	149871386	G	G	G	A	A	A	A	A	A	A	A	A	A	G			G	G	G	A	G	A	A	A	G	A	A		A	A	A	A	A		A	A	A	A		A	G		A	A	A	A	A
02.150.159	2	150159154		A		A	A	A	A	A	A	A	A	A	A	C	A	A	C	C	C	A	A	A		A		A	A	A	A	C	A	A	A	A	A	A	A	C	A	A	A	A	A	A	A	A	A
02.151.240	2	151239352	A		A		A	A	A	A	A	A			A		G			G	A	G	A	G	G	A	G	A	G	G	G			G		G	G		A	A		A	A		A	A	G	G
02.152.877	2	152876672	G	G	A	G	G	A	A	A	A	A	A	A	A	A	G		A	A	A	A	A			G	G	G				G	A	G	A	A	G		G	A		A	A		A	A	A	G	G
02.153.161	2	153160962	A	A	A	G	A	A	A	A	A	A	A	G	G	A	G	G	G	G	G	G	A	G	G	A	G	A	G	G	G	A	G	A	G	G	G		G	A	A	A	G	G	A	A	G	G	G
02.153.438	2	153438385	A	G	G	A	G	G	G	G	G	G	G	A	G	G	G	A	A	A	G	G	A	A	G	G	G	G	A	A	A	A	G	G	G	G	G	A	G	G	G	G	G	G	G	G	G	G	G
02.154.276	2	154275870					C				A				C		C	C			C	A		C	A		C	C	C	C	C	C	C	C	C	C		C	C		C	A	A	C	A	A	C	C	C
02.154.441	2	154440695	C	C	C	C	T	C	C	C	C	C	C	C	T	C	T	T	C	C	T	C	C	T	C	C	T	T	T	T	T	T	T	T	T	T	C	T	T	C	C	C	C	T	C	C	T	T	T
02.154.669	2	154668623	A	A	A	A	A	A	A	A	A	A	A	A	G	A	G	G	A	A	A	A	A	G	A	A	G	A	G	G	G	G	G	G	G	G	A	G	A	A	G	A	A	G	A	A	A	G	G
02.154.891	2	154891374	A	A	A	A	A	A	A	A	A	A	A	A	G	A		A	A	A	G	A	A	A	A	A	G	G	A	A	A	A	A	A	A	A	A	A	A	A	A	A	A	A	A	A	G	A	G
02.155.007	2	155007402	C	C	C	C	C	C	C	C	C	T	C	C	C	C	T	T	T	C	T	C	C		C	T	T	C	C	T	T	T	C	T	C	C	C	C	C	C	C	T	C	C	C	C	C	T	T
02.155.228	2	155227502	C	T	T	T	T	T	T	T	T	T	T	C	C	T	C	C	T	T	T	T	T	C	T	T	C	T	C	C	C	C	T	C	C	C	T	C	T	T	C	T	T	C	T	T	C	T	C
02.155.392	2	155392348	T	C	T	C	C	T	C	C	C	C	C	T	T	T	C	T	C	C	T	C	T	T	T	C	C	T	T	T	T	T	C	T	T	T	T	T	T	T	C	T	C	C	C	C	C	C	C
02.155.862	2	155862374	T	C	T	C	T	T	C	C	C	C	C	T	T	T	T	T	T	T	T	T	T	T	C	C	C	T	T	T	T	T	T	T	T	C	T	T	T	T	T	T	T	T	C	T	C	C	C
02.156.030	2	156030002	A	G	G	A	G	G	G	G	G	G	G	A	A	G	G	A	A	A	G	G	A	A	G	G	G	G	A	A	A	A	G	G	G	A	G	A	G	G	A	G	G	A	G	G	G	G	G
02.156.244	2	156243775		A	A	G	A	A	A	A	A	A	A	G	G	A	A	G	G	G	A	A	G	G	A	A	A	A	G	G	G	G	A	A	A	A	A	G	A	A	G	A	A	G	A	A	A	A	A
02.156.460	2	156461604	T	G	G	T		G	G	G	G			T	T	G		G	T	T	G	G		T	G	G	G	G	T	T	T	T	G	G	G	G	G	T	G	G		G	G		G	G	G		G
02.156.465	2	156461604	T	T	C	T	T	C	T	T	T	T	T	T	C	C	T	C	T	T	T	T	T	T	T	T	C	T	T	C	T	T	C	T	T	T	C	T	T	C	T	T	T	T	T	T	C	C	C
02.156.657	2	156656705	T		C	T	C		C	C			C	T		C	C	T	C	C	C	T	T	T	T	T	C	C	C	T	T	T	C	T	T	C		T	T		C	T	C	C		T	T	C	C
02.156.847	2	156846738		T	T	G	G	T	T	T	T	T	T	G	T	T	T	G	G	G	T	T	G	G		G	T	T	G	G	G	G	T	G	G	T	T	G	T	T	G	T		G	T	T	T	T	T
02.156.960	14	44634068							G		G	G				A	A	G	A	A	A	A	A			A				G	G		A		A	A		A	A	A	A		A				A	G	A
02.157.227	2	157226866		T	C	T	T	C	C	C	C	C	C	T	T	C	C	C	T	T	C	C	T	T	T	T	C	C	C	T	T	C	C	T	T	C	C	T	C	C	T	C		T	C	C	C	C	C
02.157.332	2	157332368	C	T		C	T	T	T		T	T		C	C	T	T	C	C	C	T	T	T	C	C	T	T		C	T	C	T	T	C	C	T	T	C	T	T	T	T	T	T	C	T	T	T	T
02.157.554	2	157553643	G	A	A	G	A	A	A	A	A	A	A	G	A	A	A	G	G	G	A	A	A	G	G	A	A	A	G	G	G	A	A	G	G	A	A	G	A	A	A	A	A	A	G	A	A	A	A
02.157.742	2	157742277	C	C	T	C	C	T	C	C	C	C	C	C	C	T	T	C	C	C	T	T	C	C	C	C	T	T	C	C	C	T	T	C	T	T	T	C	T	T	T	T	T	T	C	T	T	T	T
02.157.973	2	157972580	G	G	A	G	G	A	G	G	G	G	G	G	G	A	A	G	G	G	A	A	G	G	G	G	A	A	G	G	G	A	A	G	A	A	A	G	A	A	G	A		G	G	A	A	A	A
02.158.266	2	158265854	A	A	G	A	A	G	A	A	A	A	A	A	G	G	G	G	A	A	G	G	A	A	A	A	G	G	G	A	G	G	G	A	G	G	G	G	G	G	G	G	G	G	A	G	G	G	G
02.158.418	2	158418483	A				A	A	A	A	A	A	A	A				A	A	G				A	A	A				A	A	G	G	A	G	G		A			G				A			G
02.158.632	2	158631956	T	T	C	T	T	C	T	T	T	T	T	T	C	C	C	C	T	T	C	C	T	T	T	T	C	C	T	T	T	C	C	T	C	C	C	T	C	C	C	C	C	C	T	C	C	C	C
02.158.924	2	158924287	G	G	G	G	G	G	G	G	G	G	G	G	G	G	G	G	G	G	G	G	G	G	G	G	A	G	G	G	G	G	G	G	G	G	G	G	G	G	G	G	G	G	G	G	G	G
02.158.926	2	158926090	A	A	C	A	A	C	A	A	A	A	A	A	C	C	C	A	A	A	C	C	A	A	A	A	C	C	A	A	A	C	C	A	C	C	C	A	C	C	C	C	C		A	C	C	C	C
02.159.204	2	159203797	A	A	G	A	A	G	A	A	A	A	A	A	G	G	G	A	A	A	G	G	A	A	A	A	G	G	A	A	A	G	G	A	G	G	G	A	G	G	G	G	G	G	G	G	G	G	G
02.159.433	2	159432842	G	G	A	G	G	A	G	G	G	G	G	G	G	A	A	G	G	G	A	A	G	G	G	G	A	A	G	A	G	A	A	G	A	A	A	G	A	A	A	A	A	A	A	A	A	A	A
02.159.647	2	159647099		G	A	G		A	A	A	A	A	A	G	G	A	A	G	G		A	A		G	G	G	A	A	G	G	G	A	A	G	A	A	A	G	A	A		A	A		A	A	A	A	A
02.159.938	2	159938301	C	A	C	A	A	C	C	C	C	C	C	C	A	C	C	A	A	A	C	C	A	A	A	A	C	C	C	A	A	C	C	C	C	C	C	A	C	C		A	C		C	C	C	C	C
02.160.098	2	160098434	T	C	T		C		T	T	T	T	T	T	C	T	T	C	C	C	T	T	C	C	C	C	T	T		C	C	T	T	T	T	T	T		C	T		C	T	C	T	T	T	T	T
02.160.411	2	160410693	G	G	A	G	G	A	A	A	A	A	A	G	A	A	A	G	G	G	A	A	G	G	G	G	A	G	G	G	G	A	A	A	A	A	A	G	G	A	A	G	A	A	A	A	A	A	A
02.160.608	2	160608343	T	C	C	C	C	C	C	C	C	C	C	C	T	C	C	C	C	C	C	C	C	C	C	C	T	C	C	C	C	C	C	C	C	C	C	C	C	C	C	C	C	C	C	C	C	C	T
02.160.827	2	160826517	G	A	A	A	A	A	A	A		A	A	A	G	A	A	G		A	A	A	A	G	G	A	G	A	G	G	G	A	A	A	G	G		G	G	A	G	G	A	G	A	A	A	G	G
02.161.124	2	161123569	C	G	C	C	G	C	C		C	C	C	G		C	C			G	G	C				C	G	G				C		C		G	C			C			G	C	C	C	C	G	G
02.161.274	2	161273915	G	A	A	A	A	A	A	A	A	A	A	A	G	A	A	A	G	G	G	A	G	A	A	A	A	G	A	A	A	A	A	G	A	A	A	A	A	A	A	A	G	A	A	A	A	A	A
02.161.464	2	161463910	G	G	G	G	G	G	A	A	A	A	A	G	G	G	G	G	G	G	G	G	G	G	G	G	A	G	G	G	G	G	G	A	A	A	G	G	G	G	G	G	G	G	G	G	G	A	A
02.161.674	2	161674442	C	T	T	T	T	T	T	T	T	T	T	T	C	T	C	C	C	C	C	T	C	C	C	T	T	C	C	C	C	T	T	C	T	C	T	C	C	T	C	C	C	C	T	T	C	T	T
02.161.793	2	161793183	T	C	T		C	T	T	T	T	T		C	C	T	C	C	C	C	C	T	C	C	C	C	C	C	C	C	C	T	T	T	T	C	C	C	C	T	C	C	C	C	T	T	C		C
02.161.971	2	161971239	C	T		C	T	C	C	C	C	C	C	T	T	C	C	T	T	T	T	C	T	C	C	T	C	T	C	T	C	C	C	C	C	C	T	T	C	C		C	T		C	C	C	T	C
02.162.230	2	162229586	C	T	C	C	C	C	C	T	T	T	T	T	C	C	T	C	T		T	C	C	C	C	T	C	T	C	C	C	C	T	C	C	T		C	C	C		C	T		C	C			C
02.162.470	2	162470372	A	G	A	G	G	A	G	A	A	A	A	G	G	A	A	G	G	G	G	A	A	G	G	G		G	G	G	G	G	G	G	G	A	G	G	G	A		G	G		A	A	G	G	A
02.162.590	2	162589715	A	A	A	A	G	A		G	G	G	G	A	G	A	G	G	A	A	A	A	A	G	G	A		A	G	G	G	G	A	A			A	G	G	A	G	A	A	G	A	A	G	G	G
02.162.915	2	162916233	C	C	C	C	C	C	C	T	T	T	T	C	C	C	C	C	C	C	C	C	C	C	C	C	C	C	C	C	C	C	C	C	C	C	C	C	C	C	C	C	C	C	C	C	C	C	C
02.163.042	2	163041949	C	C	C	T	T	C	C	T	T	T	T	C	C	C	T	C	C	C	C	C	C	C	C	C	T	C	C	C	C	C	C	C	C	C	C	C	T	C	C	C	C	C	C	C	T	T	T
02.163.290	2	163290284	A	G	A	G	A	A	G	G	G	G	G	G	A	A	A	A	G	G	G	A	A	A	G	G	A	G	A	A	A	A	A	G	G	G	G	A	A	A	A	G	A	A	A	A	A	A	A
02.163.448	2	163447532	C	G	C	G	C	C	G	G	G	G	G	G		C	C	C	G		G	C	C	C	G	G	C	G	C	C	C	C	G	G	G	C	G	C	C	C	C	G	C	C	C	C	G	C	C
02.163.701	2	163701304	T	C	T	C	T	T	T	C	C	C	C	T	C	T	C		T	T	T	T	T	C	T	T	C	T	C	C		T	T	C	T	C	T		T	T	C	T	T	C	T	T	C	C	C
02.163.743	2	163743226	G	G	G	G	G	G	G	A	A	A	A	G	G	G	G	G	G	G	G	G	G	G	G	G	G	G	G	G	G	G	G	G	G	G	G	G	G	G	G	G	G	G	G	G	G	G	G
02.164.390	2	164389692	A	A	A	A	A	A	G	G	G	G	G	G	A	A	G	A	G	G	A	A	A	A	A	G	A	A	A	A	A	G	G	A	A	G	G		A	A	A	A	A		A	A	A	A
02.164.688	2	164687670	G	G	G	G	G	G	G	A	A	A	A	G	G	G	G	G	G	G	G	G	G	A	G	G	G	G	G	A	A	A	G	A	G	G	G	G	G	G	G	G	G	G	G	G	G	G	G
02.164.836	2	164836324	G	G	G	A	G	G	G	A	A	A	A	G	G	G	A	A	G	G	G	A	G	A	G	G	A	G	A	A	A	A	A	A	G	G	G	A	G	G	G	G	G	G	G	A		G	A
02.165.019	2	165019117	A	G	A	G	G	A	A	G	G	G	G	G	G	A	A	G	A	A	G		G	G	G	A	G	G	G	G	G	G	G	G	G	G	A	G	G	A	G	G	A	G	A	G	A	G	G
02.165.142	2	165142125	G	G	G	G	G	G	G	A	A	A	A	G	G	G	G	A	G	G	G	G	G	A	G	G	G	G	A	A	A	A	A	A	G	G	G	A	G	G	G	G	G	G	G	G	G	G	G
02.165.431	2	165430682	A	G	A	G	G	A	A	G	G	G	G	G	G	A	G	G	A	A	G	G	G	G	G	A	G	G	G	G	G	A	A	G	G	A	A	G	G	A		G	A		G	G	G	G	G
02.165.591	2	165591289	G	G	G	G		G	C	G	G	G	G	G	C	G	C	C	C	C	G	C	G	C	C	C	C	G	C	C	C	G	G	G	G	C	C	C	C	G	C	G	G	C	G	C	G	C
02.165.797	2	165796896	C	T	C	C	T	C	T	T	T	T	T	T		C	T	C	T	T	T	T	T	C	T	T	C	T	C	C	C	T	T	T	T	C	T	C	T	C	C	T	C	C	T	T	T	T	C
02.165.885	2	165883602	T	T	T	T	T	T	T	T	T	T	T	T	T	T	T	T	T	T	T	T	T	T	T	T	A	T	T	T	T	T	T		T				T	T						T	T		A
02.166.158	2	166157874	G	T	G	G	T	G	G	T	T	G	T	T	G	G	T	G	T	T	T	T	T	G	G	T	G	T	G	T	G	T	T	T	T	T	G	G	T	G	G	T	G	G	T	T	G	G	G
02.166.574	2	166573526	T	T	T	T	T	T	T	T	T	T	T	T		T	T	A	T	T	T	T	T	A	A	T		T	A	T		T	T	T	T	T	T			T		T	T	A	T	T	T	A
02.166.761	2	166760954	G	G	G	G	G	G	G	A	A	G	A	G		G	A	G	G	G	G	G	A			A	A	G		A		A	G	A	G	G	G	A	G	G		G	G		G	G	A	G	A
02.166.943	2	166942707	T	T	T	T	C	T		C	T	C	C	C		T	C		C	C	C	C	C	C	C		T	C	C	C	C	C	T	C	C	T	C	T	C	C	T	C	T		C	C	T	T	T
02.167.122	2	167122472		T		C	T	T	C	T	T	C	T	T	C	C	C	C	T	T	C	T	C	C	C	C	C	T	C	T	C	C	T	C	T	C	T	C	T	C		T	C	C	C	T	T	C	C
02.167.240	2	167239112	A		A	A		G		A			A		A	A	G	G		G		G		G	G		G	G		A	G	A		G		G	G		G			G	G			G	G		G
02.167.425	2	167427931	A	A	A	A	A	A	A	A	A	A	A	A		A	A	A	A	A	A	A	A	A	A	A	T	A	A	A	A	A	A	A	A	A	A	A	A	A	A	A	A	A	A	A	A		T
02.167.540	2	167539826	C	C	C	C		T	C	C	C	C	C		C	C	C	C	T		C		C	C	C	C	T	T		C	C	C	T		T	C	T	C	T	C	C	C	T	C	C	T	C	C
02.167.672	2	167671600	T	T	T	T	C	C	T	T	T	T	T	C	C	T		C	C	C	C	C	T		C	T	C	C		T		T	C	T	C	C	C	C	C	T	C	T	C		C	C	T	C	C
02.167.891	2	167890855	T	C	T	T	C	T	C	C	C	C	C	T	C	T	C	T	T	T	T	T	C	T	T	C	C	T	T	C	T	T	T	C	T	T	T	T	T	T	T	C	T	T	T	T	C	T	C
02.168.150	2	168149168	A	G	A	A		G	G	G	G	G	G	G	G	A		G	G	G	A	G	G	G		G	G	A	G	G		A	G	G	G	A	A		G	A	G	G	A		G	G	G	A	G
02.168.338	2	168338479	G	G	G	G	A	A	A	A	A	A	A	A	G	G	G	G	A	A	G	A	G	G	G	G	G	G	G	A	G	G	G	G	A	G	G	G	A	G	G	G	G	G	G	A	G	G	G
02.168.710	2	168709622	G	G	G	G	G	G	A	A	A	A	A	G	G	G	G	G	G	G	G	G	G	G	G	A	A	G	G	A	G	G	G	G	A	G	G	G	G	G	G	G	G	G	G	G	G	G	A
02.168.990	2	168989818	G	G	G	G	G	G	A	A	A	A	A	G	A	G	A	A	G	G	A	G	G	A	A	A	A	G	A	A	A	G	A	G	A	A	G	A	G	G	A	G	G	A	G	G	A	A	A
02.169.247	2	169247064	T	C	T	C	C	C	C	C	C	C	C	C	C	T	C		C	C	C	C	C			C	T	C		C		T	C	C	C	T	T		C	T	C	C	C	C	T	C	T	C	T
02.169.521	2	169521263	G		G	G	T	G	G	G	G	G	G	G	G	G	T	G	T	T	G	G	T	G	G	G	T	G	G	G	G	G	T	T	G	T	G	G	T	G	G	T	G	G	G	T	T	T
02.169.655	2	169654820		A			A			G				G	A	G	A	A	A	A	A	G	A	A	A		A	G	A	G	A	G	A	A		A	G	A	A		A	A	G	A		A	A	A	A
02.169.885	2	169884641	A	A	A		A	A	A			A						T			A					A	T	A		A		A	A	A	A	A	A	T	A	A		A	A	T	A	A	T	A	T
02.169.885	2	169884641		G	G		G		G		G	G						G	G		G	G		C	C	G			G		C		G		G			G		G	C			C	G			G
02.170.075	2	170075044	A	C	A	A	C	A	A	A	A	A	A	A	C	A	C	C	C	C	C	A	C	C	C	A	C	A	C	A	C	A	C	A	A	C	A	C	C	A	C	C	A	C	A	C	C	A	C
02.170.179	2	170178696	C	C	C	C	C	C	C	C	C	C	C	C	C	C	A	C	C	C	C	C	C	C	C	C	A	C	C	C	C	C	C	A	C	C	C	C	C	C	C	C	C	C	C	C	C	C	A
02.170.418	2	170417938	T	C	T	T	C	T	T	T	T	T	T	T	C	T	C	C	C	C	C	C	C	C	C	T	T	T	C	T	C	T	C	T	T	T	T	C	C	T	C	C	T	C	C	C	C	C	T
02.170.580	2	170582890			A	A		A								A	A			A				A			A			A	A	A				A	A		A	A		A	A	C
02.170.705	2	170704506	G	G	G	G	G	G	G	G	G	G	G	G	A	G	A	A	G	G	A	G	G	A	A	G	A	G	A	G	A	G	G	A	G	A	G	A	G	G	A	G	G	A	A	G	A	A	A
02.170.935	2	170934714	A	A	A	A	A	A	A	A	A	A	A	A	G	A	G	A	A	A	G	A	A	A	A	A	G	A	A	A	A	A	A	G	A	G	A	A	A	A	G	A	A	G	A	A	G	G	G
02.171.213	2	171213133	G	G	G	G	G	G	G	G	G	G	G	G	C	G	C	C	G	G	C	G	G	C	C	G		G	C	G	C	G	G	C	G	C	G	C	G	G		G	G		G	G	C	C	C
02.171.330	2	171329530	A	A	A	A	A	A	A	A	A	A	A	A	G	A	G		A	A	G	A	A			A	G	A		A		A	A	G	A	G	A		A	A		A	A		A	A	A	G	G
02.171.560	2	171559353	G	G	G	G	C	G	C	C	C	C	C	G	C	G	G	C	G	G	G	G	C	C	C	G	G	G	C	C	C	G	G	G	C	C	G		C	G	C	G	G	C	G	G	G	C	G
02.171.695	2	171694351	C	C	C	C		C	T						C	C	C	C	C	C	C	C	C	C		C	C	C	C		C	C	C	C	C	C	C	C	T	C	C	C	C	C	C	C		C	C
02.171.701	2	171701458	C	C	C	C	T	C	T	T	T	T	T	T	T	C	T	T	C	C	C	C	T	T	T	C	C	C	T	T	T	C	C	C	C	T	C	T	T	C	T	C	C	T	C	C	T	T
02.171.926	2	171925952	T	G	T	G	T	G	T	T	T	T	T	T	G	T	G	G	G	G	G	G	G	G	G	G	G	T	G	T	G	G	T	G	G	G	T		G	T		G	T		G	G	G	G	G
02.172.049	2	172048811	C		C		C		C	C	C	C	C	C		C	C		G	G			C			G		C		C	C		C			C	C		G	C	C		C	C	G		C	C
02.172.454	2	172453935	C	A	C	A	C	A	C	C	C	C	C	C	C	C	A	C	A	A	A	A	A	C		A	A	C	C	C		A	A	A	A	A	C		A	C		A	C	C		A	A	C	A
02.172.702	2	172702045	C	C	C	C	T	C	T	T	T	T	T	C	C	C	C	C	C	C	C	C	C	C	C	C	C	C		T	C	C	C	C	C	C	C	C	C	C	C	C	C	C	C	C	C	C	C
02.172.902	2	172901928	G	G	G	G	A	G	A	A	A	A	A	G	G	G	G	G	G	G	G	G	G	G	G	G	G	G	G	A	G	G	G	G	G	G	A	G	G	G		G	G		G	G	G	G	G
02.173.180	2	173179712	T	T	T	T		T		T					T	T	T	T	T	T	T	T	T	T	T	T	T	T	T	C	T	T	T	T	T	T	C	T	T	T		T	T		T	T	T	T	T
02.173.379	2	173379480	C	C	C	C	C	C	C	C	C	C	C	C	C	C	C	C	C	C	C	C	C	C	C	C	T	C	C	C	C	C	C	C	C	C	C	C	C	C	C	C	C	C	C	C	C	C	T
02.173.544	2	173544329	T	C	C	C	C	C	C	C	C	C	C	T	C	C	T	C	C	C	C	T	T	T	T	T	C	T	C	C	T	T	C	C	C	T	C	C	C	C	C	T	T	C	C	C	T	T	C
02.173.783	2	173783435		T	T	T	T	T	A	A	A	A	A	A	T	T		T	T	T	T	T		T	T	T	T	T	T	A	T	T	T	T	T	T	T	T	T	T	T	T	T	T	T		T	T	T
02.173.912	2	173912268	T	C	C	C	C	C	C	C	C	C	C	C	C	C	C	C	C	C	C	C	C	C	C	C	C	C	C	C	C	C	C	C	C	C	C	C	C	C	C	C	C		C	C	C	C	C
02.174.195	2	174194540	C	C	C	C	C	C	G	G			G	G	C	C	C	C	C	C	C	G	G	C	C	C	C	C	C	G		C	C	C	C	G	C	C	C	C	C	G	C	C	C	C	C	C	C
02.174.351	2	174351006		T	T	C	T	T	C	C	C	C	C	C	C		C	C	T	T	T	C	C	C	T	T	T	T	C	C	C	T	T	T	C	C	T	C	T	T	C	C	T	C	T	T	C	C	T
02.174.530	2	174530070	C	C	C	C	C	C	T	T	T	T	T	T	C	C	C	C	C	C	C	T	C	C	C	C	C	C	C	C	C	C	C	C	C	C	C	C	C	C	C	T	C	C	C	C	T	C	C
02.174.682	2	174682261	G	G	A	A	A	A	G	G	G	G	G	G	A	A	A	A	A	A	A	G	A	A	A	G	A	G	A	A	A	G	G	A	G	A	G	A	A	A			G		A	A	A	G	A
02.175.005	2	175004706	A	A	G	G	G	G		G	G	G	G	G	G	G	G	G	G	G	G	G	G	G	G	A	A	A	G	G	G	A	A	G	A	G	A	G		G	G		A	G	G			G	A
02.175.315	2	175315500	C	C	A	A	A	A	A	A	A	A	A	A	C	A	A	A	A	A	A	A	A	A	A	C	C	C	A	A	A	A	C	A	C	A	C	A	A	A	A	A	C	A	A	A	A		C
02.175.521	2	175521273	T	T	C	C	C	C	C	C	C	C	C	C	C	C	C	C	C	C	C	T	C	C	C	T	T	T	C	C	C	C	T	C	T	C	T	C	C	C	C	T	T	C	C	C	C	C	T
02.175.669	2	175668749	A	A	G	G	G	G	G		G	G	G	G	A	G	G	A		G	G	G	G	A	G	A	A	A	A	G	A	G	A	G	A	G	A	A	G	G	G	G	A		G	G	G	G	A
02.175.790	2	175790272	C		T			T		T			T	T						T		C			T		C	C		T				T		C	C		T	T		C	C	C	T	T	C	C
02.176.018	2	176018354	C	C	T	T	C	T	T	T		T	T	T	C	T	C	C		T		C	T	C	T	C		C		C	C	C		T		C	C		T		C	C	C	C	T	T	T	T	C
02.176.243	2	176242593	A	A	G	G	G	G	G	G	G	G	G	G	G	G	A	G	G	G	G	G	A	G	G	A	A	A	G	G	G	G	A	G	G	A	G	G	G	G	G	G	G	G	G	G	G	G	A
02.176.428	2	176428288	A	A	G	G	G	G	G	G	G	G	G	G	A	G	A	A	G	G	G	G	A	A	G	A	A	A		A	A	G	G	G	G	A	G	A	G	G	A	G	A	A	G	G	A	A	A
02.176.619	2	176618884	T	T	C	C	C	C	C	C	C	C	C	C	T	C	C	T	C	C	C	C	T	T	C	T	T	T	T	T	T	C	C	C	C	C	C	T	C	C		C	C	T	C	C	C	C	T
02.176.897	2	176897249	C	C	C	C	C	T	T	T	T	T	T	T	C	C	C	C	T	T	C	C	C	C	T	C	C	C	C	C	C	C	C	T	C	C	C	C	C	C	C	C	C	C	T	C	C		C
02.177.060	2	177059582	G	G	G	G	G	A	A	A	A	A	A	A	G		G	G	A	A	G	G	G	G	A	G	G	G	G	G	G	G	G	A	G	G	G	G	G	G	G	G	G	G	A	G	G	G	G
02.177.188	2	177187710	A			C	C				C				C			C			A		A	C		A	A	A	C	C				C		C		C					C					A	A
02.177.419	2	177418565	A	G	G	G	G	G	G	G	G	G	G	G	G	G	G	G	G	G	A	G	A	G	G	A	A	G	G	G	G	G	A	G	G	G	G	G	G	G	G	G	G		G	G	G	G	A
02.177.688	2	177688323	C	C	C	C	G	G	G	G	G	G	G	G	G	C	G	G	C	G	G	G	C	G	G	C	C	C	G	G	G	G	G	G	G	G	C	G	C	C	G	G	C	G	C	G	G	G	C
02.177.815	2	177814957	G	G	G	G	A	A	A	A	A	A	A	A	G	G	G	G	G	A	G	G	G	G	A	G	G	G	G	G	G	A	A	A	G	G	G	G	G	G	G	G	G	G	G	G	G	G	G
02.179.399	2	179398846	T	T	T	T	T	T	T	T	T	T	T	T	T	T	T	T	T	T	T	T	T	T	T	T	G	G	T	T	T	T	T	T	T	T	T	T	T	T	T	G	T	T	G	T	T	T	G
02.179.714	2	179713749	A	A	A	A	C	C	C	C	C	A	A	A	C	A	C	C	A	C	C	C	A	C	A	A	A	A	C	C	C	C	C	C	A	C	A	C	A	A	C	A	A	C	A	C	C	C	A
02.180.025	2	180024809			A	A	G	G	G	G	G	A	A	A	G	A	G	G	A	G	G	G	A	G		A	G	A	G		G	G	G	G	G	G	G	G	G	A		A	A		A	G	G	G	G
02.180.296	2	180295848	G	G	A	A	A	A	G	G	G	A			G	A	G	G	G	A	G	G	A	G		G	A	G	G		G	A	G		A			G	G	A	G	A	A	G	G	G	G	G	A
02.180.470	2	180470383	C	C	C	C	C	T	C	C	C	T		T	T	C	C	T	C	T		C	C	T	C	C	C	C	T	T	T	C	T	C	T	C	C	T	C	C	T	T	C	T	C	C	C	C	C
02.180.663	2	180663430	T	T	T	T	T	C	T	T	T	C	C	C	C	T	C	C	T	C	T	T	T	C	T	T	T	T	C	C	C	T	C	T	C	T	T	C	T	T	C	T	T	C	T	T	T	T	T
02.180.888	2	180888442	G	A	G	A	A	A	A	A	A	A	A	A	G	G	A	G	G	A	A	G	G	G	G	A	G	A	G	G	G	G	A	G	A	A	A	G	G	G	G	A	G	G	A	G	A	G	G
02.181.122	2	181121531	G	G	G	C	C	C		C	C	C	C	C	G	G	C	C	G	C	G	G	G	C	C	G	G	C	C	C	C	G	G	G	C	G	G	C	G	G	G	C	G	G	G	G	C	C	G
02.181.281	2	181280946	G	G	G	A	A	A	A	A	A	A	A	A	G	G	A	G	G	A	G	G	G	G	G	A	G	A	G	G	G	G	G	G	A	A	A	G	G	G	G	A	G	G	A	G	G	G	G
02.181.555	2	181555009	C	C	T	C	C	C	C	C	C	C	C	C	T	T	C	T	C	C	T	C	T	T	T	C	T	C	T	T	T	T	T	T	C	T	C	T	T	T	T	T	T	T	C	T	T	C	T
02.181.773	2	181773234	T	T	C	C	T	T	C	C	C	T	T	T	C	C	T	C	T	T	C	C	C	C	C	C	C	T	C	C	C	C	C	C	T	C	C	C	C	C	C	C	C	C	T	C	C	C	C
02.181.947	2	181947481	C	C	C	T	C	C	T	T	T		C	C	C	T	C	C	C	C	T	C	T	C	C	T	T	C	C	C	C	T	T	T	C	T	T	C	T	C	C	T	T	C	C	T	C	C	T
02.182.014	2	182013654	T	T	A	T	T	T	T	T	T	T	T	T		A	T	T	T	T	A	T	A	T	T	T	A	T	T	T	T	A	A	A	T	A	T	T	T	A		A	A	T	T	A	T	T	A
02.182.318	2	182317796	C		T	T	C	C	T	T	T	C	C	C		T	C		C	C	T	T	T	C	C	T	T	C		C	C	T	T	T	C	T	T		C	T	C	T	T	C	T	T	T	C	T
02.182.600	2	182597685	G	G	G	C	G	G	C		C	C	C			C	G	G	G	G	C	C	C	G	G	C	C	G	G	G	G	C		G	C	C	C	G	G	G	G		C	G	C	C	C	C	C
02.182.807	2	182806838	A	A	G	G	A	A	G	G	G	G	G	G	A	G	A	A	A	A	G	G	G	A	A	G	G	A	A	A	A	G	G	A	G	A	G	A	A	G	A	G	G	A	A	G	A	G	G
03.000.079	3	79434	A	G	A	G	G	G	G	G	G	G	G	G	G	G	G	G	G	G	G	G	G	G	G	G	G	G	G	G	G	G	G	G	G	G	G	G	G	G		G	G		G	G		G	G
03.000.471	3	471500	G	G	G	G	G	G	G	G	G	G	G	G	G	G	C		G	C	G	G	G		G	G	G	G	G	G		G	G	G	G	G	G	G	G	G	G	G	G	G	G	G	G	G	G
03.000.649	3	649323	T	T	T	T	T	T	T	T	T	T	T	T	T	T	T	T	T	C	T	T	T	T	T	T	T	T	T	T	T	T	T	T	T	T	T	T	T	T		T	T		T	T	T	T	T
03.000.877	3	876942	A		A	G	A	A	G	G	G	A	A	G		A	A	A	G	A	A	G	A	A	A	G	G	G	A	A	A	G		G	A	G	G	A	A	G		G	A		G	G	A	A	G
03.001.081	3	1081198	T	G	G	G	G	G	G	G	G	G	G	G	G	G	G	G	G	G	G	G	G	G	G	G	G	G	G	G	G	G	G	G	G	G	G	G	G	G	G	G	G	G	G	G	G	G	G
03.001.308	3	1307927	C	C	C	C	C	C	C	C	C	C	C	C	C	C	T	C	C	T	C	C	C	C	C	C	C	C	C	C	C	C	C	C	C	C	C	C	C	C	C	C	C	C	C	C	C	C	C
03.001.453	3	1453342	C	C	C	T	C	C	T	T	T	C	C	T	C	C		C	T	C	C	T	C	C	C	T	T	T	C		C	T	T	C	C		T	C	C	T	C	T	C	C		T	C	C	T
03.001.876	3	1875870	C		C	T		C	T	T	T	C	C	T	C	C	C	C	T	C		T	C	C			T	T	C	C	C	T	T		T	T	T	C				T	C		T	T			T
03.002.171	3	2170912	A	A	A	A	A	A	A	A	A	A	A	A	A	A	C	A	A	C	A	A	A	A	A	A	A	A	A	A	A	A	A	A	A	A	A	A	A	A	A	A	A	A	A	A	A	A	A
03.002.455	3	2455171		T	T	T	T	T	T	C	T	T	T	T	T	T	T		T	T	T	T	T		T	T	T	T				T	T	T	T	T			T	T	C	T	T		T	T	T	T	T
03.002.705	3	2705274	C	C	C	A	C	C	A	A		C	C	A	A	C	C		A	C	C	A	C		C	A	A	A				A	A	C	C	A	A		C	A		A	C		A	A	C		A
03.002.971	3	2970627	T	T	T	C		T	C	C	C	T	T	T	T	T	T	T	T	T	T	T	T	T	T	T	C	T	T	T	T	T	C	C	C	T	T	T	C	C		T	C	T	T	T	T	T	C
03.003.204	3	3204293	T		T	C	C	T	C	C	C	T	T	T	T	T	T		T	T	T	T	T		T		C	T				T	C	C	C	T	T		C	C		T	C		T	T	T	C	C
03.003.469	3	3468991	G	G	G	A	G	G	A	A	A	G	G	G	G	G	G	G	G	G	A	G	G	G	A	G	A	G		G	G	G	A	A	A	G	G	G	A	A		G	A	G	G	G	A	G	A
03.003.860	3	3859809	T	T	T	G	T	T	G	G	G	T	T	T	G	T	T	G	T	T	T	T	T	G	T	T	G	T	G	G	G	T	G	G	G	T	T	G	G	G	G	T	G	G	T	T	G		G
03.004.055	3	4054669	C	C		T	C	C	T	T		C	C	C	T	C	C	C	C	C	C	C	C	C	C	C	T		C	C	C	C	T	T	T	C	C	C	T	T		C	T		C	C	T	C	T
03.004.335	3	4334806		G	G	A	G	G	A	A		G	G		G	G	G	G				G	G	G	G	G	A	G		G	G	G		A	A	G	G		A	A		G	G	G	G	G	G	G	A
03.004.460	3	4460114	C	C	C	C	C	C	C	C	C	C	C	T	C	C	T	C	T	T	T	T	C	C	T	T	C	T	C	C	C	T	C	C	C	T	T	C	C	C	C	T	T	C	T	T	T	C	C
03.004.570	3	4568196	G	G		A	A		A	A	A	G	G		G	G	G		G		G	G	G	G	G	G	A		G		G	G	A	A	A	G	G	G	A	A	G	G	G	G	G	G		A	A
03.004.696	3	4696421	A		A	G	A	A	G	G	G	A	A	A	A	A	A	A	A	A	A	A	G		A		G	A	A	A	A	A	G	G	G	A	A	A	G	G	A	A	A	A	A	A	G	A	G
03.004.942	3	4942267	C	C	C	T	C	C	T	T	T	C	C	C	T	C	C	C	C	C	C	C	T	C	C	C	T	C		T	C	C	T	T	T	C	C		T	T		C	T	C	C	C	T	T	T
03.005.455	3	5455137		C	C		C	C	G	G	G	C	C	C		C	C		C	C	C	C		C	C	C	G	C		C	C	C	G	G	G	C	C	C	G	G	C	C	C	C	C	C	C	C	G
03.005.565	3	5566037	A	G	A	G	G	A	G	G	G	A	A	G	G	A	G	G	G	G	G	G	G	G	G	G	G	G	G	G	G	G	G	G	G	G	A	G	G	G	G	G	G		G	G	G	G	G
03.005.759	3	5758657	G	G	G	G	G	G		G		G	G		G	G	A	G		A					A	A		G	G	G	G	A	G			A	G	G				A	G		G		A
03.006.002	3	6002080	A	G	A	G	G	A	G	G	G	A	A	G	G	A	G	G	G	G	G	G	G	G	G	G	G	G	G	G	G	G	G	G	G	G	A	G	G	G	G	G	G	G	G	G	G	A	G
03.006.297	3	6296996	T	C	T	C	C	T	C	C	C	T	T	C	C	T	T	C	C	T	C	C	C	C	C	C		C	C		C	C	C		C	C	T	C	C	C	C	C	C		C		C	T	C
03.006.520	3	6519748	C	G	C	G	C	C	G	G	G	C	C	G	C	C	C	C	G	C	G	G	G	C	G	G	G	G	C	C	C	G	G	G	G	G	C	C	G	G	C	G	C	C	G	G	C	C	G
03.006.712	3	6712168	C	T	C	T	C	C	C	C	C	C	C		C		C	C	T	C	T	T	T	C	T	T	T	C	C	C	C	C	C	T	T	T	C	C		T	C	T	C	C	T	T	C	C	T
03.007.042	3	7042368	G	C	G	C	C	G		C	C	G	G	C	G	G	G	G	C	G	C	C	C	G	C	C	C	C	G	G	G	C	C			C	G		C	C	G	C	G	G	C	C	C	C	C
03.007.361	3	7361212	T	T	T	T	C	T	T	T	T	T	T	T	C	T	C	C	T	C	T	T	T	C	T	T	T	T	C	C	C	T	T	T	T	T	T	C	T	T	C	T	C	C	T	T	C	C	T
03.007.650	3	7650145	G	T	G	T	G	G	G	G	G	G	G	T	G	G	G		T	T	G	T	T		T	T	T	T	T			G	T	T	G	T	G		G	T	G	T	G	G	T	T	G		T
03.007.790	3	7789629	T		T	C	C	T	T	T	T	T	T	C	C	T	C	C		C	C	C	C	C	C				C	C	C	T	C	C	T	C	T	C	C		C	C	C	C		C	C	T	C
03.008.053	3	8053236	G	C	G	C	G	G	G	G	G	G	G	C	G	G	C	G	C	C	G	C	C	G	G	C	C	C	G	G	G	G	G	C	G	C	G	G	G	C	G	C	G	G	C	C	C	G	C
03.008.154	3	8154114	G	G	G	G	G	G	A	A		G	G	G	A	G	A	A	G	A	A	G	G	A	G	G	G	G		A		A	G	G	G	G	G		A	G	A	G		A	G	G	G	A	G
03.008.476	3	8475984			A	A		A		G	G	A	A	A	A	A	G		A		G			A	A	A	A	A	G					A	A	A	A	A	G	A		A
03.008.687	3	8686741	G	G	G	G	C		C	C	C	G	G	G		G	C		G	C	C	G	G		G	G	G	G			C	C	G	G	G	G			C	G		G	C		G	G	G	C
03.008.852	3	8852039	G	G	G	G	A	G	A	A	A	G	G	G	G	G	A	G	G	A	A	G	G	G		G	G	G	G	G	G	A	G	G	G	G	G	G	A	G	G	G	G	G	G	G	G	G	G
03.009.123	3	9122584	G	G	G	G	C	G	C	C	C	G	G	G	G	G	C	G	G	C	C	G	G	G	G	G	G	G	G	G	G	C	G	G	G	G	G	G	C	G		G	G		G	G	G	G	G
03.009.605	3	9604556	G		G	T	G	G	G	G	G	G	G	T	G	G	T	G		T		G	T	G	G	T	T	T	T	G	G	G	G	T	G	T	G	G	G	T	G	G	G	G		G	T		T
03.009.807	3	9807491	C	T	C	T	T	C	C	C	C	C	C	T	T	C	T	T	T	T	C	C	T	T		T	T	T	T	T	T	C		T	C	T	C	T	C	T	T	C	T	T	C	C	T	T	T
03.010.009	3	10009481		A		A						G			A			A						A	A	A	A		A	A	A			A	G	A	G	A		A	A		A	A	G		A	A
03.010.148	3	10148055	T	C	T	C	T	T	T	T	T	T	T	C	T	T	C	T	C	C	T	T	C	T	T	C	C	C	T	T		T	T	C	T	C	T	T	T	C	T	T	T	T	T	T	C	T	C
03.010.432	3	10432331	G	G	G	G	A	G	G	G	G	A		G	A	G	A	A	G	A	G	G	G	A	G	G	G	G	A	A	A	G	G	G	G	G	G	A		G	A	G	A	A	G	G	G	A	G
03.010.666	3	10666378	A	A	A	A	A	A	A		A	G	G	A	G	A	G	G	A	G	A	A	A		A	A	A	A	A	G		A	A	A		A	A		A	A		A	G	G	A	A	G	G	A
03.010.801	3	10800892	A	G	A	G	A	A	A	A	A	G	G	G	G	A	G	G	G	G	A	A	G	G	A	G	G	G	G	G	G	A	A	G	A	G	A	G	A	G	G	A	A	G	A	A	A	G	G
03.010.860	3	10862523	G		G	A	G	G	G	G		G	G	A	A	G	G	G		G	G	G	A	G					G	G	G	G		A	G		G		G			G			G	G	G
03.011.150	3	11149745	A	G	A	G	A		A	A	A	G	G	G	G	A	G	G	G	G	A	A	G	G	A	G	G	G	G	G	G	A	G	G	A	G	A	G	A	G		A	G		A	A	G	G	G
03.011.395	3	11395177	A	G	A	G	A	A	A	A	A	G	G	G	G	A	G	G	G	G	A	A	G	G	A	G	G	G	G	G	G	A	G	G	A	G	A	G	A	G	G	A	G	G	A	A	G	G	G
03.011.635	3	11634355	C	C	C	C	C	C	C	C	C	T	T	C	C	C	T	C	C	T	C	C	C	C	C	C	C	C	C	C	C	C		C	C	C	C		C	C	C	C	T	C	C	C	C	C	C
03.011.900	3	11900470	T	C	T	C	T	T	C	C	C	T	T	C	C	T	T	C	C	T	T	T	C	C	C	C	C	C	C	C	C	C	T	C	C	C	T	C	T	C	C	T	T	C	T	T	C	C	C
03.012.204	3	12204147	T	C	T	C	T	T	C	C	C	T	T	T	T	T	T	T	C	T	T	T	C	T	C	C	C	C	T	T	T	C	T	C	C	C	T	T	T	C	T	T	C	T	T	T	T	T
03.012.318	3	12317821	A	G	A	G	A	A	G	G	G	A	A	A		A	A		G	A	A	A	G		G	G	G	G		G		G	A	G	G	G	A		A	G	G	A	A	G	A	A	G	A	G
03.012.607	3	12607173	T		C	C	C	T	C	C	C	T	T	T	C	T	T	C	C	T	C	C	C	C	C	T	C	C	C	C	C	C	T	T	T	C	T	C	C	C	C	C	C	C	C	C	C	C	C
03.012.940	3	12939849	C	G	C	G	C	C	G	G	G	C	C	C	C	C	C		G	C	C	C	G	C	G	G	G	G	C	C	C	G	C	G	G	G	C	C	C	G		C	C	C	C	C	G	C	G
03.013.154	3	13154291	G	T	G	T	G	G	T	T	T	G	G	T	G	G	G	G	T	G	G	G	T	G	T	T	T	T	G	G	G	T	G	T	T	T	G		G	T		G	T		G	G	G	T	T
03.013.282	3	13281711	A		A		A	A			G	A	A		A	A	A	A		A	A	A	A	A					A		A		A		A		A	A	A		A	A	A		A	A	A	A	A
03.013.500	3	13503742	G	A	G	A	G	G	A	A	A	G	G	A		G		G	A	G	G	G	A	G	A	A	A	A	G	G	G		G		A			G		A	G				G	G	A	G	A
03.013.927	3	13926780	G	C	G	G	G	G	C	C	C	C	C	G	G	G	G	G	C	C	G	G	C	G	C	C	G	G	G	G	G	G	C	C	C	C	G	G	G	C		G			G	G	G	G	G
03.014.072	3	14072030	T	T	T	C	T	T	T	T	T	T	T	T	T	T	T	T	T	C	T	T	T	T	T	T	C	C		T	T	T	T	T	T	T	T		T	T		T	T	T	T	T	T	T	C
03.014.267	3	14267122	C	C	C	G	C	C	C	C	C	C	C	C	G	C	C	G	C	G	C	C	C	G	C	C	G	G	G	G	G	C	C	C	C	C	C	G	C	C		C	C	G	C	C	C		G
03.014.470	3	14469901	C	C	C	A	C	C	C	C	C	C	C	C		C	C	A	C	A	C	C	C		C	C	A	A				C	C	C	C	C	C	A	C	C		C	A		C	C	C	A	A
03.014.633	3	14633047	T	G	T		T	T	G	G	G	G	G	T	G	T	T	G	G	G	T	T	G	G	G	G	T		G	G	G	G	G	G	G	G	G			G	G	G	G	G	T	T	G
03.014.785	3	14785843	T	T	C	C	C	T	T	T	T	T	T	C	T	T	T	T	T	T	C	C	T	T	T	T	C	C	T	T	C	T	T	T	T	T	T	T	C	T	C	C	C	C	C	C	T	T	C
03.015.035	3	15035472	A	A	C	C	C	A	A	A	A	A	A		A	A	A	A	A	A	C	C	A	A	A	A	C	C		A	A	A	A	A	A	A	A		C	A	A	C	A	A	C	C	A	A	C
03.015.263	3	15263003	T	C	T	T	T	T	C	C	C	C	C	T	T	T	T	T		T	T	T	C	T	C	C	T	T	T	T	T	C	C	C	C	C	C	T	T	C	T	T	T	T	T	T	C	C	T
03.015.563	3	15562987	C		C		T	C							C	C	C			C	T			C				T	C	C	C							C			C	T	C	C		T	C	C
03.015.720	3	15720461	T	T	G	G	G	T	G	G	G	T	T	T	T	T	T	T	T	T	G	G	G	T	G	T	G	G	T	T	T	T	T	T	T	T	T	T	G	G	T	G	T	T	G	G	T	T	G
03.015.883	3	15883191	C	C	T	T	T	C	T	T	T	C	C	C	C	C	C	C	C	C	T	T	T		T	C	T	T	C	C	C	C	C	C	C	C	C	C	T	T	T	T	C	C	T	T	C	C	T
03.016.018	3	16018497	C	T	C	T	T	C	T	T	T	C	C	C	C	C	C	C	T	C	T	T	T	C	T	C	T	T	C			C	C	C	C	T	C		T	T	C	T	C	C	T	T	C	C	T
03.016.238	3	16237834	T	T	C	T	T	T	T	T	T	C	C	C		T	T	C	T	C	T	T	T	C	T	C	T	T	C	C	C	C	C	C	C	T	C	C	T	T	T	T	T	T	T	T	C	T	T
03.016.440	3	16438272	T		C		T		T			C	C	C		T		T	T		T	T		T		C	T		T				C		C					T					T
03.016.637	3	16637342	C	C	C	T	C	C	C	C	C	T	T	C	C	C	C	C	C	T	C	C	C	C	C	C	T	T	C	C	C	T	C	T	T	T	C	C	C	C	C	C	T	C	C	C	T	C	T
03.016.825	3	16824547	G	A	A	G	A	G	A	A	A	G	G	A	G	G	G	G	A	A	A	A	A	G	A	A	G	G	G	G	G	G	A	G	G	A	A	G	A	A	G	A	G	G	A	A	G	G	G
03.016.996	3	16995792	A	A	A	G	A	A	A	A	A	G	G	A	G	A	A	G	A	A	A	A	A		A	A	G	G	G			G	A	G	G	G	A	G	A	A	G	A	G	G	A	A	G	G	G
03.017.182	3	17181603		A	A	C		C	A	A	A	C		A	C	C		C	A	A	A	A		C	A	A	C	C		C	C	C		C	C	C	A	C	A	A	C	A	C	C		A	C	C	C
03.017.445	3	17444661	T	G	G	T	G	T	G	G	T	T	T	G	T	T	T	T	G	G	G	G	G	T	G	G	T	T	T	T	T	T	G	T	T	T	G	T	G	G	T	G	T		G	G	T	T	T
03.017.560	3	17559962	T	C	C	T	C	T	C	C		T	T	C		T	T		C	C	C	C	C	C	C	C	T	T			C	T	C	T	T	T	C		C	C		C	C		C	C	C	C	T
03.017.851	3	17851113	A	A	C	A	A	A	C	C	C	A	A	C	A	A	A	A	A	A	A	A	A	A	A	A	A	A	A	A	A	A	A	A	A	A	A	A	A	A	A	A	C	A	A	A	C	C	A
03.018.158	3	18158217	T	C	C	T	C	T	C	C	T	T	T	C	C	T	T	C	C	C	C	C	C	C	C	C	T	T	C	C	C	T	C	T	T	T	C	C	C	C	C	C	C	C	C	C	C	C	T
03.018.370	3	18369774	T	C	T	T	C	T	T	T	C	T	T	T		T	T		C	C	T	C	T		C	T	T	T			C	T	C	T	T	T	T	C	C	C	C	C	T	C	C	C	C	T	T
03.018.563	3	18563237	G	A	G	G	A	G	G	G	A	G	G	G	A	G	G	A	A	A	A	A	G	G	A	G	G	G		G		G	A	G	G	G	G		A	A	G	A	G	G	A	A	G	G	G
03.018.917	3	18916871	C	G	C	C	G	C	C	C	G	C	C	C	G	C	C		G	G	G	G	C	G	G	C	C	C				C	G	C		C	C	C	G	G		G	G		G	G	G	G	C
03.018.960	3	18959994	G			G		G				G	G			G	G		A							G		G						G	G	G							A						G
03.019.137	3	19137416	C	T	C	C	T	C	C	C	T	C		C	C	C	C	C	T	T	T	T	C	C	T	C	C	C	C	C	C	C	T	C	C	C	C	C	T	T	C	T	C	C	T	T	C	C	C
03.019.432	3	19432296	G	T	G	G	T	G		G	T		G	G	G	G	G		G	T		T	G		T		G	G	G			G	T	G	T		G	G	T	T	G	T			T	T	T	G	G
03.019.610	3	19609832	T	C	T	T	C	T	T	T	C	T	T	T		T	T		C	C	C	C	T		C	T	T	T				T	C	T	T	C	T		C	C		C	C		C	C	C	C	T
03.020.207	3	20207477	A	C	C	C	C	C	C	C	C	C	C	C		C	C	C	C	C	C	C	C	C	C	C	C	C		C	C	C	C	C	C			C	C	C	A	C	C	A	C	C		C	C
03.020.819	3	20819007		A		A				T		A		A		A			A	A	A			A		A		A					A	A	A	A			A			A		A		A	A	A	A
03.021.204	3	21203566	T			T	T	T		G					T	T	T	T					T	T			T							T				T	T			T	T	T		T	T
03.021.431	3	21431208	T	C	T	T	C	T	T	T	T	T	T	T	C	T	T	C	C	C	C	C		C		T	T	C	C	C	C	C	C	T	T				C			C	C		C	C		C	T
03.021.702	3	21702210	A	A	A	G	A	A	G	G	G	G	G	G	A	A	A	A	A	A	A	A	A	A	A	G	G	A	A	A	A	A	A	G	G	A	A	A	A	A		A	A	A	A	A	A	A	G
03.022.867	3	22866622	C	C	A	A	A		A	A	A	A	A	A	C	C	C	C	A	A	A	A	A	C	A	A	A	A	C	C	C	A	A	A	A	A	A	C	A	A		A	A		A	A	C	C	A
03.023.079	3	23079192	T	T	C	C	C	T	C	C	C	C	C	C	C	T	T	C	C	C		C	C	C	C	C	C	C	C		C	C	C	C	C	C	C		C	C		C	C	C	C	C	C	C	C
03.023.220	3	23219955	A	A	A	G	G	A	A	A	A	G	G	G	A	A	A	A	G	G	G	G	A	A	A	G	G	G	A	A	A	G	G	A	G	G	A		G	G	A	G	G	A	G	G	A	A	G
03.023.364	3	23363981	C	C	T	T	C	C	T	T	T	C	C	C		C	C	C	C	C	C	C	T		T	T	T	T	T	C		T	C	C	T	T	T	C	C	C	C	C	T	C	C	T	T	T	T
03.023.633	3	23632581	A	A	C	A	C	A	C	C	C	C	C	C	C	A	A	C	C	C	C	C	C		C	A	A	A			C	A	C	C	A	A	C		C	C	C	C	A	C	C	A	C	A	A
03.023.802	3	23801775		C	T	T	T		T	T	T	T	T	T	T			C	T	T	T	T	T	C	T	T	T	T	C	T	C	T	T	T	T	T		C	T	T		T	T		T	T	T	T	T
03.023.967	3	23967421	G	G	G	C	C	G	G	G	G	C	C	C	C	G			C	C	C	C	C		G	C	C	G		C		C	G	G	G	G	G		C	C		C	G		C	C	G	C	C
03.024.204	3	24204366	C	C	T	T	T	C	T	T	T	T	T	T	C	C	C	C	T	T	T	T	T	C	T	T	T	T	C	C	C	T	T	T	T	T	C	C	T	T	C	T	T	C	T	T	T	T	T
03.024.331	3	24330718	G	G	T	T	T	G	T	T	T	T	T	T	T	G	G	G	T	T	T	T	T	G	T	T	T	T	G	G	G	T	T	T	T	T	G	G	T	T	G	T	T	G	T	T	T	T	T
03.024.559	3	24559185	G	G	G	A	A	G	G	G	G	A	A	A	G	G	G	G	A	A	A	A	A	G	A	A	A	A	G	G	G	A	A	A	A	A	G	G	A	A	G	A	A	G	A	A	G	G	A
03.024.867	3	24866503	T	T	C	T	C	T	C	C	C	T	T	T	C	T	T	C	C	C	C	C	C	C	C	C	T	T	C	C	C	C	C	T	T	T	T	C	C	C	C	C	T	C	C	C	T	C	T
03.025.134	3	25134074	A	G	G	G	A	A	G	G	G	A	A	G	A	A	G	G	A	A	A	A	A	G	A	A	G	G	G	G	G	A	A	G	G	G	A	A	A	A	G	A	G	G	A	A	A	A	G
03.025.352	3	25352334	A	G	G	G	A	A	G	G	G	G	G	G	A	A	G		A	A	A	A	G		G	G	G	G				G	A	G	G	G	A	G	A	G		A	G		G	G		A	G
03.025.589	3	25588615	C	C	C	T	T	C	T	T	T	T	T	T	T	C	T	T	C	C	T	T	T	T	T	T	T	T	T	T	T	T	T	T	T	C	C	C	T	T	T	T	T	T	T	T	T	C	T
03.025.690	3	25692784	C	C	C	C	C	C	C	C	C	C	C	C		C	C	C	T	T	C	C	T	C	C	C	C	C	C	C	C	C	C	C	C	C	C	C	C	C	T	C	C	T	T	C	C	C	C
03.026.032	3	26031883		T	T	T	T	G	T	T	T	T	T	T	G	G	T	T	G	G	T	T		T	T	T	T	T	T	T	T	T	T	T	T	G	G	T	T	T	G	T	T	G		T	G	T	T
03.026.190	3	26191280	G	G	G	G	G	G	G	G	G		G	G	A	G	G	A	G	G	G	G	G	A	G	G	G	G	A	A	A	G	G	G	G	G		A	G	G	A	G	G	A	G	G	A	A	G
03.026.453	3	26453110	A	G	G	G	G	A	G	G	G	G	G	G	G	A	G	G	A	A	G	G	A	G	G	G	G	G	G	G	G	G	G	G	G	A	A	G	G	G	G	G	G	G	A	G	G	G	G
03.026.683	3	26683123	A	G	G	G	G	A	G	G	G	G	G	G	A	A	G	A	A	A	G	G	A	A	G	G	G	G	A	A	A	G	G	G	G	A	A	A	G	G		G	G		A	G	A	A	G
03.026.827	3	26826998	C	C	A	A	C	C	A	A	A	A	A	A		C	A	C	C	C	C	C	C	C	A	C	A	A	C	C	C	C	C	A	A	C	C	C	A	C		C	A		C	A	C	C	A
03.027.062	3	27061773	A	A	T	T	T	A	T	T	T	T	T	T	A	A	T	A	T	T	T	T	T	A	T	T	T	T	A	A	A	T	T	T	T	A	A	A	T	T	A	T	T	A	T	T	T	A	T
03.027.177	3	27176938	A	A	A	G	A	A							A	A	A	A	A	A	A	A	A	A	A	A		A	A	A	A	A	A			A	A	A	A	A	A	A		A	A		A	A
03.027.260	3	27262183	A	A	A	A	A	A	A	A		A	A	A	A	A	A	A	A	A	A	A		A	A		A	A	A	A	A	A		A	A	A	A	A	A	A	C	A	A	C	A	A	A	A	A
03.027.410	3	27412979	T		A		A	T		T			T	T		T	T					A		A			T	T		A	A	T				T	T									A			T
03.027.515	3	27514716	C	T	T	T	T	C	T	T	T	T	T	C	T	C	C	T	C	C	T	T	C	T	T	C	T	C	T	T	T	C	T	T	T	C	C	T	T	C	T	T	C	T	C	T	T	T	T
03.027.669	3	27668914	G	A	A	A	A	G	A	A	A	A	A	A	G	G	A	G	G	G	A	A	G	G	A	A	A	A	G	G	G	A	A	A	A	G	G	G	A	A	G	A	A	G	G	A	G	A	A
03.027.859	3	27858997	T	T	C	C	C	T	C	C	C	C	C	C	T	T	T	T	T	T	C	C	T		C	C	C	C	T	T		C	C	C	C	T	T	T	C	C		C	C		T	T	T	T	C
03.028.390	3	28389793	A	A	G	A	A	A	G	G	G	G	G	A	A	A	A		A	A	G	A	A	A	A	G	G	A	A	A	A	G	A	G	G	A	A	A	G	G	A	A	A	A	A	A	A	A	G
03.028.697	3	28696630	A	G	A	G	G	A	A	A	A	A	A	G	G	A	A	G	G	G	A	G	G	G	A	A	G	G	G	G	G	A	A	G	G	A	A	G	A	A	A	G	G	A	G	A	G	A	G
03.028.969	3	28969079			C				C																																			G
03.029.374	3	29374163	T	A	A	A	A	T	A	A	A	A	A	A	T	T	T	T	A	A	A	A	A	T	A	T	A	A	T	T	T	T	A	A	A	T	A	T	A	T	T	T	A	T	T	A	A	T	A
03.029.629	3	29629461	T	C	T	C	C	T	T	T	T	T	T	C	C	T	T	C	C	C	C	C	C	C	C	T	C	C	C	C	C	T	C	C	C	T	C	C	C	T	C	C	C	C	T	T	T	T	C
03.029.758	3	29757549	G	A	A	G	G	G	A	A	A	A	A	A	G	G	G	G	A	A	A	G	A	G	A	A	G	A	G	G	G	A	A	A	G	G	A	G	A	A	G	G	A	G	G	G	G	G	G
03.029.994	3	29994256		A	A	G	G	G	A	A	A	A	A	A	G	G	G	G	A	A	A	G	A		A	A	G		G	G	G	A	A	A	G	G	A	G	A	A	G	G	A	G	G	G	A	G	G
03.030.222	3	30222415	G	A	A	G	G	G	A	A	A	A	A	A	A	G	A	A	A	A	A	G	A	A	A	A	G	A	A	A	A	A	A	A	G	G	A	A	A	A	A	A	A	A	G	A	A	A	G
03.030.359	3	30358503	A	A	G	A	A	A	G	G	G	G	G	A	G	A	G	G	A	A	A	A	A	G	A	G	A	A	G	G	G	G	A	G	A	A	A	G	A	G	G	G	A	G	A	G	G	G	A
03.030.448	3	30447770			T				T		T	T		T			T																T	T	C	C	T		T	T			T
03.030.588	3	30587844	G	A	G	A	A	G	G	G	G	G	G	A		G	G	G	A	A	A	A	A	G	A	A	A	A	G	G	G	G	A	A	A	G	A	G	A	A	G	G	A	G	G	G	G	G	A
03.030.809	3	30808508	G	G	T	T	G	G	T	T	T	T	T	G	G	G	T	T	G	G	T			T	G	G	T	G	T	G	T	G	G	G	T	G	G	T	G	G	G	T	G	G	G	T	T	G
03.031.031	3	31031272	C	A	A	C	A	C	A	A	A	A	A	A	C	C	C	C	A	A	A	A	A	C	A	A	C	A	C	C	C	A	A	A	C	C	A	C	A	A	C	C	A	C	C	C	C	C	C
03.031.192	3	31192194	C	C	T	T	C	C	T	T	T	T	T	T	C	C	C	C	C	T	C	C	T	C	C	T	T	C	C	C	C	T	C	T	T	C	C	C	T	T	C	C	C	C	C	C	C	C	T
03.031.501	3	31501288	C	T	T	T	C	C	T	T	T	T	T	T		C	C	C	C	T	T	C	T	C	T	T	T	T	C	C	C	T	T	T	T	C	T	C	T	T		C	T	T	C	T	C	T	T
03.031.874	3	31873994	T	C	C	C		T	C	C	C	C	C	C	T	T		T	T	C	T		C		C	C	C	C		T	T	C	C	T	T	T	C		C	C	T	T	C		T	C	C	C	C
03.032.147	3	32146779	C	G	G	G	C	C	G	G	G	G	G	G	C	C	C	C	C	G	C	C	G	C	G	G	G	G	C	C	C	G	G	C	C	C	G	C	G	G	C	C	G	C	C	C	C	C	G
03.032.455	3	32454626	C	A	C	A	A	C	C	C	C	C	C	C	A	C	A	A	A	A	A	A	C	A	C	C	A	A	A	A	A	C	C	C	C	C	A	A	C	C	A	A	C	A	C	A	A	A	A
03.032.675	3	32674804	C	C	T	C		C	T	T	T	T	T	T	T	C	T		T	T	T		T		T	T	C	C				T	T	T	T	C	C		T	T	T	T	T	T	C	T	T	T	C
03.033.066	3	33066297	A	G	A	G	G	A	A	A	A	A	A	A	G	A	G	G	G	A	G	G	A	G	A	A	G	G	G	G	G	A	A	G	G	A	G	G	A	A	G	G	A	G	A	G	G	G	G
03.033.100	3	33099793			T	A	A	A			T	A		T		A				T					T									A				A	T			A
03.033.191	3	33191160	C	C	T	C	C	C	T	T	T	C	C	T	C	C	C	C	C	T	C	C	T	C	T	T	C	C	C	C	C	T	T	C	C	C	C	C	T	T	C	C	T		C	C	C	C	C
03.033.416	3	33415820	A		G		G	A	G	G	G	G		G	G	A	G	G	G	G	G	G	G	G	G	G	G		G	G	G	G	G	G	G	A		G	G	G	G	G	A	G	A	G		G
03.033.726	3	33726152	T		C	C	C	T	C	C	C	C	C	C	T	T	T	C		T		C	C	C	C	T	C	T	C	C	C	C	C	C	C		T	C	C	C	T	C	T	T	T	C	T	C	C
03.033.871	3	33871420	T	T	C	T	C	T	C	C	C	C	C	C	C	T	T	C	T	C	T	C	T	C	C	T	T	T	C	C	C	T	C	T	T	T	T	C	T	C	C	T	C	C	C	C	T	T	T
03.034.010	3	34009948	A	A	G	A	G	A	G	G	G	G	G	G	G	A	A	G	A	G	A	G	A	G	G	A	A	A	G	G	G	A	G	A			A	G	A	G	G	A	G	G	G	G	A	A	A
03.034.286	3	34285528	A	G	A	G	A	A	A	A	A	A	A	A	A	A		A	G	G	G	A			A		G			A	A	G	G	G	G	A	G		G	A		G	G		G		A	A	G
03.034.300	3	34299505	G	G	A	G	A	G	A	A	A	A	A	A	G	G	G	A	G	G	G	A	G	A	A	G	G	G	A	A	A	G	G	G	G	G	G	A	G	A	A	G	G	A	G	G	G	G	G
03.034.548	3	34547509	T	C	C	T	C	T	C	C	C	C	C	C		T	T	C	C	C	C	C	T	C	C	C	T	C	C	C	C	T	C	T	T	T	C	C	T	C	C	T	C	C	C	T	T	C	T
03.034.841	3	34840895	C	T	C	T	C	C	C	C	C	C	C	C	C	C	C	C	T	T	T	C	C	C	C	T	T	T	C	C	C	T	T	T	T	C	T	C	T	C	C	C	T	C	T	C	T	C	T
03.034.988	3	34987678		T	T	A	T		T	T	T			T	T		A	T		A			A	T	T	T	A			T	T	T		A	A	T	T		T	T	T	A	A	T	A	A	T	A	A
03.035.267	3	35267422	A	A	A	T	A	A	A	A	A	A	A	A	A	A	T			T	T	A	T	A	A	A	T	A	A	A	A	A	T	T	T	A	A	A	T	A		T	T		T	T	T	T	T
03.035.443	3	35442858	A				T		T			T	T					T			T	T		T			T	T	T	T	T		T					T							T		A	T
03.035.733	3	35732998	G	A	G	A	G	G	G	G	G	G	G	G	G	G	G		A	A	A	G	A	G	G		A	G		G	G	A	A	A	A	G	A	G	A	G	A	G	A	A	A	G	A	G	A
03.035.932	3	35932192	T	G				T	G		G	G	G	G			G			G			T	T		G	T	T	T		T				G		G			G		T	T		G		G	T
03.036.164	3	36164254		T					T	T	T	T	T	T	C	C	C	C		T	T	C	C	C		T			C	C		T	T		C	C	T		C	T		C	C	C	C	C		C	C
03.036.471	3	36471021	C	T	C	T	C	C	T		T	T			C	C	C	C	C	T	T	C	C	C	C	T	T	C	C	C	C	T	T	C	C	C	T	C		T	C	C	T	C	C	C	C	C	T
03.036.891	3	36891454	G	G	A	A	G	A	G	G	G	G	G	G	G	A	A	G	A	A	A	G	G	G	G	G	A	A	G	G	G	G	A	G	G	A	G	G	A	G	G	A	A	G	G	A	A	A	A
03.037.290	3	37290090	C	T	C	T	C	C	T	T	T	T	T	T	T	C	C		C	C	C	C	C			T	T	C				T	C	C		C	C		C	T		C	C		C	C	C	C	T
03.037.583	3	37583051	T	G		G		T	G	G	G	G	G	G	T	T			T	T	T		T	T	T	G	G	T	T	T	T	G	T	T	T	T	T	T	T	G	T	T	T	T		T	T	T	G
03.037.709	3	37709443	T	T	C	C	T	T	T	T	T	T	T	T	T	T	T	T	C	C	T	T	T	T	T	T	C	C	T	T	T	T	T	T	T	T	T	T	C	T	T	T	C	T	T	T	T	T	C
03.038.000	3	38000234	T	T			T	T	T	T	T	T	T	T	C	T	C		T	T		T	T	T			C	T	T			T	T	T		T	T	T	T	T	T			C	T			T
03.038.316	3	38316250	G	G	A	A	G	G	G	G	G	G	G	G	G	G	G	G	A	A	G	G	G	G	A	A	A	A	G	G	G	G	G	G	G	G	G	G	G	G	G	A	A	G	G	A	G	G	A
03.038.661	3	38661453																C				T																	T
03.038.724	3	38723782	T	T	C	C	T	T	T	T	T	T	T	T	C	T	C	C	C	C	T	T	T		C	C	C	C	C			T	T	T		T	T	C	T	T		C	C		T	C	T	T	C
03.038.947	3	38947413	T	T			T	T	T	T	T	T	T	T		T					T	T	T						T			T		T		T	T			T		T			T	T			C
03.039.246	3	39245918	C	C	A	A	C	C	C	C	C	C	C	C	C	C	C	C	A	A	C	C	C	C	A	A	A	A	C	C	C	C	C	C	C	C	C	C	C	C	C	C	A	C	C	C	C	C	A
03.039.355	3	39357144	C	T	T	T	C	C	T	T	T	T	T	T	C	C	C	C	T	T	C	C	C	C	T	T	T	T	C	C	C	T	C	C	C	C	C	C	C	T	C	C	T	C	C	C	C	C	T
03.039.563	3	39563482	C	T	T	T	C	C	T	T	T	T	T	T	C	C	C	C	T	T	C	C	C	C	T	T	T	T	C	C	C	T	C	C	C	C	C	C	C	T	C	C	T	C	C	C	C	C	T
03.039.829	3	39828926	C	T	T	T	T	C	T	T	T	T	T		C	C		C	T	T	T	T	C	C	T	T	T	T	C	C	C	T	T		C	C	C	C	T	T		C			C	C	C	C	T
03.040.217	3	40217423		A	A	A	A	G	A	A	A	A	A	A	G	G	G	G	A		G			G	A	A	A	A	G	G	G	A		G		G	G	G	G	A		G	A		G	G
03.040.367	3	40367304	C			T	T	C	T	T		T	T	T	C	C	C	C		T	C	T	C	C			T	T	C	C	C	T	C	C	C	C	C	C	C	T	C	C	T	C	C	C	C	C
03.040.539	3	40539066	C	C	C	C		C	C	C	C	C		C		T			C		T	C					C			T	T	C	T	T		T			T	C		T	C					T	C
03.040.783	3	40783071	C		A	A	A	C			A			C	C	C	C	A		A		A	C	A	A		A		A	A	A		A	C		C	C	A				A	A		C	A	C	C	A
03.041.154	3	41154386	T	C	C	C	T	T	C	C	C	C	C	C	C	T	T	T	C	C	T	T	T	T	C	C	C	C	T		T	C	T	T		T	T	T	T	C		T	C		T	T	T	T	C
03.041.520	3	41520076	G		A	A	G	G		A	A	A	A	A	A	G	G	G	A		A	G	G	A		A	A	A	A	A	A	A	A	G	A	G	G	A	G	A		G	A	A	G	G	A	G	A
03.042.041	3	42040564	T	C	C	C	C	T	C	C	C	C	C	C		T	C	C	C	C	C	C	T	C	C	C	C	C	C	C	C	C	C	T	C	T	T	C	C	C	C	C	C	C	T	C	C	C	C
03.042.515	3	42515463	C	T	T	T	T	C	T	T	T	T	T	T	C	C	C	C	T	T	C	T	C	C	C	T	T	C	C	C	C	T	C	C	C	C	C	C	T	T	C	T	T		C	T	C	C	T
03.043.021	3	43020570	C	C	C	A	C	A	A	A	A		A	A		A	C		C	C	C	C		C		C	A		C	C		C	C	A		A	A		C	A		C	C				C	C	A
03.043.030	3	43031447	G	T	T	G	T	G	G	G	G	G	G	G	G	G	G	G	T	T	G	T	G	G		T	G	G	G	G	G	T	G	G	G	G		G	T	G	G	G	T		G	G	G	G	G
03.043.520	3	43519700	C	C	C	T	C	T	T	T	T	T	T	T	C	T	C	C	C	C	C	C	C	C	C	C	T	C	C	C	C	C	C	T	C	T	T	C	C	T		C	C		T	C	C	C	T
03.043.700	3	43699701	C	A	A	A	A	A	A	A	A	A	A	A	A	A	A	A	A	A	C	A	C	A	A	A	A	A	A	A	A	A	C	A	A	A	A	A	A	A		A	A	A	A	A	A	A	A
03.043.890	3	43889640	A	A	A	G	A	G	G	G	G	G	G	G	A	G	A	A	A	A	A	A	A	A	A	A	G	A	A	A	A	A	A	G	A	G	G	A	A	G		A	A		G	A	A		G
03.044.149	3	44149380	A	A	A	G	A	A	G	G	G	G	G	G	G	A	A	G	A	A	A	A	A	G	A	A	G	A	G	G	G		A	A	G	A	A	A	A	G	G	A	A	G	A	A	A	A	G
03.044.239	3	44238886	C	C	C	G	C	C	G	G	G	G	G	G	C	C	C	G	C	C	C	C	C	G	C	C	G	C	G		G	C	C	C	G	C	C	C	C	G		C	C		C	C	C	C	G
03.044.535	3	44535296	A	A	A	G	A	A	G	G		G	G	G	A	A	A	G	A	A		A	A	G	A		G	A	G	A	G	A	A	A	G	A	A		A	G		A	A	A		A	A		G
03.044.597	3	44596794	C	C	C	T	C	C	T	T	T	T	T	T	C	C	C	T	C	C	C	C	C	T	C	C	T	C	T	C	T	C	C	C	T	C	C	C	C	T	T	C	C	T	C	C	C	C	T
03.044.904	3	44903583	C	C	C				T							C		T			C	C	C	T	C		T	C	T	C					T	C			C			C	C		C	C	C		T
03.045.096	3	45096451	T	T	T	C	T	T	C	C	C	C	C	C	T	T	T	T	T	T	T	T	T	C	C	T	C	C	T	T	C	T	T	T	C	T	T	T	T	C	T	T	T	T	T	T	T	T	C
03.045.397	3	45396893	C	C	C	A	C	C	A	A	A	A	A	A	C	C	C	C	C	C	C	C	C	A	A	C	A	A	C	C	A	C	C	C	A	C	C	C	C	A	C	C	C	C	C	C	C	C	A
03.045.674	3	45674229	A	A	A	G	A	A	G	G	G	G	G	G	A	A	A	A	A	A	A	A	A	G	G	A	G	G	A	A	G	A	A	A	G	A	A	A	A	G	A	A	A	A	A	A	A	A	G
03.045.958	3	45958489	G	G	G	A	G	G	A	A	A	A	A	A	G	G	G	G		G	G	G	G	A	A	G	A	A	G	G	A	G	G	G	A	G	G	G	G	A		G	G		G	G	G	G	A
03.046.204	3	46203519	A	A	A	G	A	A	G	G	G	G	G	G	A	A	A	G	A	A	A	A	A	G	G	A	G	G	G		G	A	A	A	G	A	A	G	A	G	G	G	A	G	A	G	A	A	G
03.046.512	3	46511608	T	T		C		T	C	C	C	C	C	C	C	T		C	T		T	T	T	C	T	T	C	T	C	C	C	T	T	T	C	T	T	C	T	C	T	T	T	T	T	T	T	T	C
03.046.673	3	46673069	C	C	C	T	C	C	T	T	T	T	T	T	C	C	C	T	C	C	C	C	C	T	C	C	T	C	T	T	T	C	C	C	T	C	C	T	C	T	C	C	C	C	C	C	C	C	T
03.046.982	3	46981831	G	G	G	A	G	A	A	A	A	A	A	A	G	A	G	G	G	G	G	G	G	A	G	G	A	G	G	G	A	G	G	G	A	A	G	G	G	A		G	A		G	G	G	G	A
03.047.215	3	47215430	T		T	C	T	C	C	C	C	C	C	C	T	C	T	T	T	T	T	T	T	C		T	C	T	C	C	C	T	T	T	C	C	T	C	T	C	T	T	C	T	T	T	T		C
03.047.440	3	47440449	G	G	G	A	G	A		A	A	A	A		G	A	G	A	G	G	G	G	G	A	G		A	G		A	A	G	G	A	A	A	G	A	G	A	G	G	A	G	G	G	G	G	A
03.047.665	3	47664892	A	A	A	T		A	T	T	T	T	T	T	T	A		T	A	A	T		A	T	A	A	T	A	T	T	T	A	A	T	T	A	A	T		T	T		A	T	A		A	T	T
03.047.849	3	47849013	G	G	G	A	A	G	A	A	A	A	A	A	A	G	G	G	G	G	A	A	G	G	G	G	A	G	G	G	G	G	G	A	G	G	G	G	A	A	A	A	G	A	G	A	A	A	A
03.048.083	3	48082625	A	A	A	G	G	G	A	A	A	G	G	G	G	G	G		A	A	G	G	A		A	A	G	A				A	A	G		G	A		G	A		G	G		A	G	G	G	G
03.048.300	3	48297170	C	C	C	A	A	A	C	C	C	A	A	A	C	A	C	C	C	C	A	A	C	C	C	C	A	C	C	C	C	C	C	A	C	A	C	C	A	C	C		A		C		C		A
03.048.400	3	48400020	G	G	G	A	A	A	G	G	G	A	A	A	G	A	G	A	G	G	A	A	G	G	G	G	A	G		G		G	G	A		A	G		A	G	G	A	A	G	G	A	A	A	A
03.048.700	3	48699716	T	T	T	C	C	T	T	T	T	C	C	C	C	T	C		T	T	C	C	T		T	T		T				T	T	T		T	T		T	T		C	C	T	T	C	C	C	C
03.049.238	3	49237720	A	A	A	A	A	G		G	G	A	A	A	G	G	A	G	G	G	A	A	A	G	A	A	A	A	G	G	G	A	G	A	G	G	G	G	G	G		A	A	G	G	A	A	A	A
03.049.437	3	49437375	C	C	T		C	C	T	T	T					C	C		T	T	T	T	C		T	T		T				T	C	T		C	T		C	T		T	C			T			C
03.049.571	3	49570927	A	A	A	A	A	A	G	G	G	A	A	A		A	A	A	G	G	G	G	A	A	A	A	A	G	A	A	A	A	A	A	A	A	G	A	A	G		G	A	A	A	G	A	A	A
03.049.773	3	49773247		A	A	A			A		A	A				A	A			A	A	A	A	A	A	A	A	A	A	A	A		A	A		A			A	A		A	A			A	G		A
03.049.994	3	49994499	C	T	T	C	T	T	C	C	C	C	C	C		T	T		T	T		T	C		T		C	T				T		T	T	T	T	T	T	T		T	T		T	T	T	T	C
03.050.014	3	50013772	G	G		G	G		G	G	G	G	G	G	G	A		G		G		A	G				G			G																A	A	A	G
03.050.362	3	50361595	A	A	A	A	A	A	A	A	A	A	A	A	G	A				G	G	G	A		A	A	A	G				A	A	A	A	A	A		A	G	G	G	G	G	A	G	A	G	A
03.050.617	3	50616672	A	G	G	A	G	G	A	A	A	A	A	A	G	G	G	G	G	G	G	G	A	G	G	G	A	G	G	G	G	G	G	G	G	G	G	G	G	G	G	G	G	G	G	G	G	G	A
03.050.802	3	50802297	C	G	G	C	G	G	C	C	C	C	C	C	C	G	C	C	G	G	G	G	C	C	G	G	C	G	C	C	C	G	G	G	G	G	G	C	G	G	C	G	C	C	G	G	C	C	C
03.051.000	3	51000029	A	A	A	A	A	A	A	A	A	A	A	A	A	A		A	T	T	T	T	A	A	A	A	A	A	A	A	A	A	A	A	A	A	A	A	A	T		T	T	A	A	T	A	T	A
03.051.474	3	51473765	C	C	C	C	C		C	C	C		C	C	C	C	C	C	T	T	T	T	C	C	C	C	C	C	C	C	C	C	C	C	C	C	C	C	C	T	T	T	T	T	C	T	C	T	C
03.051.587	3	51587373	G	G	G	G	G	G	G	G	G	G	G	G		G	A	G	A	A	A	A	G	G	G	G	G	G	G	G	G	G	G	G	G	G	G	G	G	A	G	A	A	G	A	A	G	G	G
03.051.765	3	51766775	A	C	C	C	C	C	A	A		A	A	A	A	C	C	C	C	C	C	C	C	C	C	C	A	C	C	C	C	C	C	C	C	C	C	C	C	C		C	C	A	C	C	C	A	A
03.051.974	3	51974189	C	T	T	T	T	T	C	C	C	C	C	C	C	T	C	T	T	T	T	T	T	C	T	T	C	T	T	C	C	T	T	T	T	T	T	T	T	T	C	T	T	C	T	T	T	T	C
03.052.262	3	52262105	T	A	T	T	T	T	T	T	T	T	T	T		T	A		A	A	A	A	T		T	T	T	T				A	A	T	T	T	T		T	A		A	A		A	A	A	A	T
03.052.415	3	52414637	A	G	A	A	A	A	A	A	A	A	A	A	G	A	A	G	G	G	A	A	A	G	A	A	A	A	G	G	G	G	G	A	A	A	A	G	A	G	G	A	A	G	G	A	G	G	A
03.052.602	3	52601990	T	C	T	T	T	T	T	T	T	T	T	T	C	T	C		C	C	C	C	T	C	T	T	T	T		C	C	C	C	T	T	T	T	C	T	C		C	C	C	C	C	T	C	T
03.052.735	3	52735374		G	T	T	T		T	T	T	T		T				T		G	G	G	T	T	T	T	T	T	T			G	G	T	T	T	T	T		G	T		G	T	G	G	G	G
03.052.866	3	52866464	C	A	C	C	C	C	C	C	C	C	C	C	A	C	A	A	A	A	C	C	C	A	C	C	C	C	A	A	A	A	A	C	C	C	C	A	C	A	A	C	C	A	A	C	C	A	C
03.053.071	3	53071280	G	A	G	G	G	G	G	G	G	G	G	G	A	G	A	A	A	A	G	G	G	A	G		G	G	A	A	A	A	A	G	G	G	G	A		A	A	G	G	A	A	G	A	G	G
03.053.340	3	53340232	C	C	A	A	A	A	A	A	A	A	A	A		A				C	C	C	A		A	A	A	A				C	C	A	A	A	A		A	C		C	C		C	C	C	C	A
03.053.650	3	53650107	G	G	A	A	A	A	A	A	A	A	A	A	G	A		A	G	G	G	G	A	G	A	A	A	A	A	G	G	G	G	A	A	A	A	A	A	G	G	G	G	G	G	G	G	G	A
03.053.860	3	53859555	C	C	T	T	T	T	T	T	T	T	T	T		T	C	C	C	C	C	C	T	C	T	T	T	T	C	C	C	C	C	T	T	T	T	C	T	C	T	C	C	T	C	C	C	T	T
03.054.128	3	54127945	G	A	A	A	A	A	A	A	A	A	A	A		A	G		G	G	G	G	A		A	A	A	A				A	G	A	A	A	A	G	A	G	G	G	G		G	G	G	G	A
03.054.150	3	54149441	C	T	T	T	T	T	T	T	T	T	T	T	T	T	T	T	C	C	C	C	T	T	T	T	T	T	T	T	T	T	C	T	T	T	T	T	T	C	T	C	C	T	C	C	T	T	T
03.054.292	3	54291632	C	A	A	A	A	A	A	A	A	A	A	A	A	A	A	C	C	C	A	A	A	C	A	A	A	A	C	C	C	A	A	A	A	A	A	C	C	C		A	A		C	A	A	A	A
03.054.525	3	54525308	T			G		G	G	G		G		G		G	G	G	T	T	G	G	G	T		G							G		G			G	T	T				G	T				G
03.054.694	3	54693627	C	G	G	G	G	G	G	G	G	G	G	G	G	G	G	G	C	C	G	G	G	G	G	G	G	G	G	G	G	G	G	G	G	G	G	G	C	C	G	G	G	G	C	G	G	G	G
03.054.805	3	54805112	C	C	C	C	C	C	C	G	C	C	C	C	C	C	C	C	C	C	C	C	C	C	C	C	C	C	C	C	C	C	C	C	C	C	C	C	C	C	C	C	C	C	C	C	C	C	C
03.055.202	3	55201879			T	T	T	T	C	C	C	C	C	C	T	T	C	T	T	T	C	C	T	T		T	C	T	T	T	T	T	T	T	T	T	T	T	C	T		C	T		T	C	C	C	C
03.055.513	3	55513139	G	A	G	G	G	G	A	A	A	A	A	A	G	G	A	G	G	G	G	G	G	G	G	G	A	G	G	G	G	A	G	G	G	G	G	G	G	G	G	A	G		G	G	G	G	A
03.055.646	3	55645946	T	T	C	C	C	C	T	T	T	T	T	T	C	C	T	C	C	C	T	T	C	C	C	C	T	C	C	C	C	T	C	C	C	C	C	C	C	C	C	T	C	C	C	T	C	C	T
03.055.954	3	55954109	G	G	T	T	T	T	G	G	G	G	G	G	G	T		G	G	G	G	T	T	G	T	T	T	G	G	G	G	G	T	T	T	T	T	G	G	G	G	T	T	G	G	T	G	T	T
03.056.164	3	56163614			C														G						G					G
03.056.284	3	56284344	C	C	C	C	C	C	G	G	G	G	G	G	C	C	C	C	G	G	C	C	C	C	C	C	C	G	C	C	C	C	C	C	G	C	C	C	C	G		C	C		G	C	C	C	C
03.056.552	3	56551620	A	A	A	A	A	A	C	C	C	C	C	C	A	A		C	C	C	A	A	A	C	A	A	A	C	C	C		A	A	A	C	A	A	C	A	C	C	C	A	C	C	A	C	C	A
03.056.728	3	56727758	G	G	G	G	G	G	T	T	T	T	T	T	G	G	G	G	T	T	G	G	G	G	G	G	G	T	G	T	G	G	G	G	T	G	G	G	G	T	T	T	G	T	T	G	T	T	G
03.056.900	3	56900302					T	T	C	C	C	C	C	C	T	T	T		C		T	T	T									T		T	C	T			T	C		T	T		C	T	T	T
03.057.001	3	57000799	G	G	G	G	G	G	A	A	A	A	A	A	G	G	G	G	A	A	G	G	G	G	G	G	G	A	G	G	G	G	G	G	A	G	G	G	G	A	G	G	G	G	A	G	G	G	G
03.057.250	3	57253659	A	A	G	G	G	G	A	A	A	A	A	A	A	G	A	G	A	A	G	G	G	G	G	G	G	A	G	G	G	G	G	G	A	G	G	G	G	A		A	G	A	A	G	A	A	G
03.057.284	3	57283989	G	G					G	G	G	G	G	G	G	G	G	C	G	G								G					C		G			C		G		G	C		G	C	G	G	C
03.057.649	3	57649084	C	C	C	C		C	T	T	T	T	T	T		C	C		T	T	C	C		C	T		C	T	C	C	C		C	C	T	C	C	C	C	T		C	C		T	C
03.057.962	3	57961909	G	A	A	A	A	A	G	G	G	A	A	A	A	A	A	G	A	A	A	A	A	G	G	A	A	G	G	G	G	A	A	G	A	A	A	G	A	G	G	A	G	G	A	A	A	A	A
03.058.150	3	58153803	A		G	G	G	G	G	G			G	G		G	G	A		A	G	G	G	A	G		G	G	A	A	A	G		G		G	G		G			A	G			G	A		G
03.058.262	3	58262201	G		A	A	A	A		A	A	A	A	A	A	A	A	G	G	G	A	A	A			A	A	A	G	G	G	A	A	G	G	G	A	G	A	A		G	A	G	A	A	G	G	A
03.058.495	3	58495226	A	G	G	G	G	G	G	G	G	G	G	G	G	G	G	G	A	A	G	G	G	G	G	G	G	G	G	G	G	G	G	G	A	G	G	G	G	G	G	G	G	G	G	G	G	G	G
03.058.680	3	58680453	A	A	A	T	A	A	T	T	T	A	A	A	T	A	A	T	A	A	T	T	A	T	A	A	T	T		T	T	A	A	A	A	T	A	T	A	T		T	T		A	T	A	T	T
03.058.857	3	58856776	A	A	A	G	A	A	G	G	G	A	A	A	A	A			A		G	G	A		A	A	G	G				A	A	A	A	A	A		A	G	A	A	G	A	A	G	A	A	G
03.058.999	3	58999024		A	A	T	T	T	T	T	T	T	T	T	T	T	T	T	A	A	T	T	A	T	A	T	T	T	T	T	T	A	A	A	A	T	A	T	A	T	T	T	T	T	A	T	A	T	T
03.059.257	3	59257219	T	T	T	T	T	T	T	T	T	T	T	T	T	T	C	C	C	C	T	T	T	C	T	T	T	T	C	C	C	T	T	T	T	T	T	C	T	T	C	C	T	C	T	T	T	T	T
03.059.507	3	59507247			A	G	A		A	A	A	A	A	A	A	A		G	G	G	A	A	A	G		A	G	A	G	G	G	A	A	G	A	G	A	G	A	A	G	G	A	G	A	A	G	G	G
03.059.724	3	59723815	C	C	C	T	C	C	T	T	T		C	C	C	C	C	C	C	C	C	C	C	C			T	T		C	C	C		T		C	C		C	T	C	C	T	C	C	C	C		T
03.059.829	3	59829227	C	C	C	T	C	C	T	T	T	C	C	C	C	C	T	C	C	C	C	C	C	C	C	C	T	T	C	C	C	C	C	T	C	C	C	C	C	T	C	C	T	C	C	C	C	C	T
03.060.027	3	60026691	G	G	G	T	G	G	G	G	G	G	G	G	T	G	T	T	T	T	T	T	G	T	G	G	T	G	T	T	T		G	T	G	G	G	T	G	G	T	T		T	T	T	G	G	T
03.060.181	3	60181158	A	C	C	C	C	C	A	A	A	C	C	C	C	C	C	C	C	C	C	C	C	C	C	C	C	A	C	C	C	C	C	C	A	C	C	C	C	A	C	C	A	C	C	C	A	A	C
03.060.313	3	60312792	A	A	A	A	A	A	G	G	G	G	G	G	G	A	G		G	G	A	A		G	A	A	A	G		G	G	A	A	A	A	G	A	G	A	G		G	G			A	G		A
03.060.525	3	60525379					A	A	A	A	A	G	G		G	G		G	G		G	G	G		A	A	A	A	G	G	G	G	G	G	G	G		G	G	A	G	G	A	G					A
03.060.815	3	60814700	C		C	C	T	T		T	T	T	T	T	C	C	T	T	C	C	C	C	C	T		T	T	T	C	T		C	C	C	C	T	C	C	C	T		T	T	C	C	C	T		T
03.061.115	3	61114930	T		A											T			T	T	A	A			A	A	A		A			A	A		T	A	A	T	A	A			A		A	A		A
03.061.739	3	61738830	C	T	T	T	T	T	T	T	T	T	T	T	T	C	T	T	T	C	T	T	T	T	T	T	T	T	T	T	T	T	T	T	C	T	T	T	T	T	T	T	T	T	T	T	T	T	T
03.061.888	3	61887807	T	T	T	T	T	T	T	T	T	T	T	T	T	T	T	T	T	T	T	T	T	T	T	T	A	T	T	T	T	T	T	T	T	A	T	T	T	T	T	T	T	T	T	T	T	T	A
03.062.081	3	62081045	A	A	A	G	A	A		A	A	G	G	G	G	G	G	G		G	G	G	A	G	A		G	A		G	G	A		G		G	A		A			G	A	G	G	G	G	G	G
03.062.224	3	62224104	A	A	A	A	A	A	A	A	A	C	C	C	C	A	C	C	A	A	C	C	A		A	A	C	A	A		A	A	A	A	A	C	A	A	A	A	C	A	A	C	C	C	C	A	C
03.062.470	3	62471730	A	G	G	G	A	A	A	A	A	G	G	G		G	G	G	G	G	G	G	G	G	A	A	G	A	G	G	G	A	G	G	A		G	G	G	A		G	A	G	G	G	A	G	G
03.062.533	3	62533422	T		C	C	T	T	T	T	T	C	C	C	C	C	T	C	C	C	T	T			T	T	C	T	C	C	C	T	C	C	T	C	C	C	C	T	C	C	T	C		T
03.062.830	3	62830273	G	G	G	A	A	A	A	A	A	G	G	G	G	G	A	G	G	G	G	G	A	G	A	A	A	A	G	G	G	G	A	A	G	G	A	G		A		G	A		G	G	A	G	A
03.063.023	3	63023169	C			C	C	C	C	C	C					C	C		C	C	C	C	C		C	C	C	C				C	C	C	C		C			C		C	C		C	C		C	T
03.063.199	3	63198882	T	C	C	T	T	T	T	T	T	C	C	C	C	C	C	C	C	C	C	C	T	C	T	T	T	T	C	C	C	C	T	T	T	C	T	C	C	T	C	C	T	C	C	C	C	C	T
03.063.343	3	63342583	G		C		G	G	G	G	G	G	G	G	G		G	C			G	G	G	C	G	G	G	G	C	C		G	G	C	G	C	G	C	C	G	G	G	G	G	G	G	C	G	G
03.063.592	3	63591914	C	C	C	C	C	C	C	C	C	C	C	C	C	T	C		T	T	C	C	C		C	C	C	C	C	T	C	C	C	C	C	C	C	C	C	C	C	C	C	C	C	C	C	C	C
03.063.824	3	63823979	G	A	A	A	G	G	G	G	G	G	G	G	A	A	A	A	A	A	A	A	G	A	G	G	G	G	A	A	A	A	G	G	G	A	G	A	A	G	A	A	G	A	G	A	A	A	G
03.064.195	3	64195147	C	A	A	A	C	C	C	C	C	C	C	C		A	A	A	A	A	A	A	C	A	C	C	C	C	A	A	A	A	C	C	C	A	C	A	A	C	A	A	C	A	A	A	A	A	C
03.064.347	3	64347026	C	C	A	A	C	C	C	C	C	C	C	C	C	A	C	C	C	A	C	A	C	C	C	C	C	C	C	C	C	A	A	C	A	C	C	C	C	C	C	C	C	C	A	A	C	C	C
03.064.601	3	64601358	C	T	T	T	C	C	C	C	C	C	C	C	C	T	C		T	T	T	T	C		C	C	C	C			T	T	C	C	C	C	C	T	C	C		T	C		T	T	C	T	C
03.065.303	3	65302986	A	A	A		A		G	G	G	A	A	A		A	A	A		A	A		G	A	A	A	A	A	A		A	A	G	A	A	A	G	A	A	G	A	A	G	A	A	A	G	A	A
03.065.442	3	65442055	A	A			A	A	G		G	A		A	G	A		G	A	A	G				A	A			G		G	G	G	A	A	A		G	G	G	G	G		G
03.065.486	3	65486457	A	A	A		A	A	C	C	C	A	A	A	A	A	A	A	A	A	A		C	A	A	A	A	A	A	A	A		C	A	A	A	C	A	A	C	A		C	A	A		A		A
03.065.705	3	65704969		T	T		T	T	A	A	A	T			T	T	T	T	T	T		T	A	T		T	T		T	T	T		A	T	T	T	A	T	T	A	T	T	A	T	T		T	T	T
03.065.976	3	65975591	G	G	G	G	G	G	G	G	G	G	G	G		G	G	G	G	G	G	G	G	G	G	G	A	G			G	G	G	G	G	G	G		G	G		G	G	G	G	G	G	G	A
03.066.174	3	66173593	G	G	G			G	T	T	T	G	G		G	G	G	G	G	G	T	G	T	G	G	G	T	G	G	G		G	T	G	G	G	T	G	G	T	G	G	T	G	G	G	T	G	T
03.066.537	3	66536763	G	A	A	G	A	G	A	A	A	G		G		A	G		A	A	G	G	A		A	A	G	A	A	A		A	A	A	G	A	A		G	A		G	A	G	A	G	G	G
03.066.854	3	66853523	G	G	T	T	G	G	T	T	T	G	G	G	G	G		G	G		G	T	T	G	G	G	T	T	G	G	G	G	T	T	G	T	T	G	T	T	G	T	T	G	G	T	T	T	T
03.067.166	3	67165652	T	T	T	C	T	T	T	T	T	T	T	T	T	T	T	T	T	T	T	C	T	T		T	C	T			T		T	T	T	T	T	T	T	T	T	T	T	T	T	C	T	T	C
03.067.380	3	67379735	C		A	A	C	C	C	C	C		C	C	C	C	C	C	C	C	C	A	C	C	C		A	C	C	C	C	C		C	C	C	C		C	A		C	C	C		A	C		A
03.067.458	3	67457909	C	T	C	C	T	C	T	T	T	C	C	C	C	T	T	C	T	T	T	C	T	C	T	T	C	C	C	C	C	T	T	C	C	C	T	C	T	C	C	T	T	C	T	C	T	T	C
03.067.696	3	67696415	G	A	G	G	A	A	A	A		A	A	A	A	A	A	A		A		G	A	A	A			A	A	A	A			A		A	A		A			A	A				A	A	G
03.067.916	3	67916406	C		C	C											C						T																	C	C			C			T		C
03.068.117	3	68116763	G		G	G	A	G	A	A	A	G	G	G		A	G	G	A	A	G	G	A			A	G	G	G	G	G	G	A		G	A	A	G	G	G	G	A	A	G	A	G	A	A	G
03.068.311	3	68311193			G	G	A	A	G	G	G		A	A		A	A		A	A	G	G	G		A	A	G	A				G	G	A		A	G			G	A	A	G	A	A	G	A	A	G
03.068.456	3	68455765	C		A	A			A	A	A	C	A	A	C		C	C			A	A	A	C			A		C	C	C	A	A			C	A	C	C	A	C		A	C		A	A		A
03.068.763	3	68762969	A	T	A	A	T	T	T	T	T	T	T	T	A	T	A	A	T	T	A	A	T	A	A	T	A	T	A	A	A	T	T	T	T	A	T	A	A	A		T	T		T	A	A	A	A
03.069.029	3	69029046	T	C	T	T	C	C		C	C	C	C			C	T	T	C	C			C	T	T	C	T	C	T	T	T	C	C	C	C	T	C	T	C	T		C	C			T	T		T
03.069.238	3	69237871	A	G	A	A	G	G	G	G	G	G	G	G	A	G	A	A	G	G	A	A	G	A	A	G	A	G	A	A	A	G	G	G	G	A	G	A	A	A	A	G	G	A	G	A	A	A	A
03.069.444	3	69444399	G	A	G	G	A	A	A	A	A	A	A	A	G	A	G	G	A	A			A		G	A	G	A		G	G	G	A	A	A		A	G	A	G		A	A		A	G	G		G
03.069.779	3	69778921		A				G		A		G	A	G		G			G		G		A		A	G			G	G		A	A				A	G	G	G		G	A
03.069.859	3	69858886	A	T	T	T	T	T	A	A	A	T	T	T	T	T	T	T	T	T	T	T	A	T	A	T	T	T	T	T	T	A	A	T	T	A	A	T	A	T	T	T	A	T	T	T	T	A	T
03.070.163	3	70162570	T	T	T	T	T	C	C	C	C	T	T	T	T	C	C	T	C	C	T	T	C	T	T	T	T	C	T	T	T	C	C	T	T	C	C	T	C	T	C	T	C		T	T	C	C	T
03.070.333	3	70332821					A	A								A		A		A		A	A					A						A				G		G						A	A	G
03.070.569	3	70569032	T	A	A	A	A	A	A	A	A	A	A	A		A	T	T	A	A	A	A	A	T	A	A	A	A	T	T	T	T	A	A	A	T	A	T	A	A	T	A	A	T	A	A	A	A
03.070.700	3	70700298	C	C	A	C	A	A	A	A	A	A	A	A	C	A	C	C	A	A	C	C	A	C	C	A	C	C	C	C	C	A	A	C	C	C	A	C	A	A	C	C	A	C	A	C	C	C	C
03.070.971	3	70971370	G	G	T	G	T	T	T	T	T	T	T	T	G	T	G	G	T	T	G	G	T		G	T	G	G	G	G	G	T	T	G	G	G	T	G	G	T	G	G	T	G	T				G
03.071.228	3	71227682			T	T	T	T		T			T	T	G	T	T						T		T												T					T					T		G
03.071.351	3	71351125				T	C	C	T	T	T	C		C		C	T		T	T	T	C	T		C	C		C		T		C	T	T	C	T			C	C		C	C		C	T	C	C
03.071.613	3	71612547	C	T	T	T	T	T	T	T	T	T	T	T	C	T	T	C	T	T	T	T	T	C	T	T	T	T	C	C	C	T	T	T	C	T	T	C	T	T	C	T	T	C	T	T	T	T	T
03.071.894	3	71894411	A	G	A	A				A	A				G		G	A	G	G	G	G	A	A	G		G	G	A		A					G	G	G			G	G	A	G		A			G
03.072.147	3	72146513	A		A	A	A	A	A	A	A		A	A	G	A	G	G		G	A	G	A	G		A	G	G		G	G	A		A	A	G	G		G			G	A			A	A	A	G
03.072.339	3	72339139	G	G	A	A	A	A	A	A	A	A	A	A	A	A	A	A	G	G	A	G	A	A	A	A	A	A	A	A	A	G	A	A	G	A	G	A	A	A	A	G	A	A	A	A	A	A	A
03.072.513	3	72512921	T	T	C	T	C	C	C	C	C	C	C	C	C	C	C	C	T	T	T	T	C	C	C	C	C	C	C	C	C	T	C	T	T	C	T	C	C	C		T	C		T	T	C	C	C
03.072.763	3	72762773	T	C	C	C	C	C	C	C	C	C	C	C	C	C	C	C	C	C	C	C	C	C	C	C	C	C	C	C	C	C	C	C	T	C	C	C	C	C		C	C		C	C	C	C	C
03.072.968	3	72968095	A		A		A	A		A	A	A	A	A		A	A		T		T	T	A			A		T	A	T	T	A	A		A		T		A	A			A		A	T		T
03.073.145	3	73144580	G	G	A	G	A	A	A	A	A	A	A	A	A	A	G	G	G	G	G	A	A	G	A	A	A	G	G	G	G	A	A	G	G	G	G	G	G	A	A	A	A		A	G	A	A	A
03.073.308	3	73307558	C		G	G	G	G	G	G	G	G	G	G		G	G		C	C	G	G	C		G	C	G	C				G	C	G	C	G	C		G	G		G	G		G	G	C	G	G
03.073.643	3	73643037						G				G			T		T	T	G		T					G			T	G	G	G			T			T		G		G	G			T	T	T
03.073.810	3	73810168	T	C	C	T	C	C	C	C	C	C	C	C	C	C	T	C	C	C	T	C	T	C	C	C	T	C	C	C	C	C	T	T	T	C	C	C	T	C	C	C		C	C	T	C	T	T
03.074.000	3	74000280	T	C	C	C	C	T	T	T	T	T	T	T	C	T	C	C	C	C	C	C	C	C	C	C	C	T	C	C	C	C	C	C	C	C	C		C	C	T	C	C	T	C	C	C	C	C
03.074.200	3	74200136	G	A	A	A	A	G	G	G	G	G	G	G	G	G	G		A	A	A	A	A		A	A	A	G				A	A	A	A	G	A	G	G	A	G	A	A	G	A	A	A	G	A
03.074.328	3	74328111		G	G	G	G	A		A		A	A			A	A	A	G	G	G	G	G	A	G	G	G	A		A	A	G	G	G	G	G	G		A	G	G	G	G	G	G	G	G		G
03.074.532	3	74531584	T	T	C	C	C	T	T	T	T	T	T	T	C	T	C	C	T	T	C	C	C	C	C	T	C	T	C	C	C	C	C	C	C	T	C	C	C	T	C	C	C	C			C	C	C
03.074.650	3	74650164																					A	A	A		A	A		G	G							G									A	A	A
03.074.876	3	74876035	T	C	C	T	T	T	T	T	T		T	T	C	T	C	C	C	C	T	T	C	C	T	C	C	C	C	C	C	T	C	T	C	T	T	C	T	C	C	C	T	C	T	C	C	T	C
03.075.092	3	75091986	A	G	G	A	A	A	A	A	A	A	A	A	G	A	G	G	G	G	A	A	G		A	G	G	G	G	G	G	A	G	A	G	A	A		A	G			A	G	A	G	A	A
03.075.315	3	75314551	C	T	T	C	C	C	T	T	T	T	T	T		C	C	T		T		C	T	T		T	T	T	T		T		T		T	T		T	C	T		T			C	T	C	C	C
03.075.460	3	75460364	G	G	G	G	G	G	A	A	A	A	A	A		G	G		G	G	G	G	G		G	G		G				G	G	G	G	G	G		G	G		G	G		G	G	A	G
03.075.751	3	75751244	G	A	A	G	G	G	A	A	A	A	A	A	G	G	A	A	A	A	G	G	A		G	A	G	A	G	G	G	G	A	G	G	A	G	A	G	A	G	A	G	G	G	A	A	G	G
03.075.878	3	75878183	C	T	T	C	C	C	T	T	T	T	T	T	C	C	T	C	T	T	C	C	C	C	C	T	C	T	C	C	C	C	C	C	C	C	C	C	T	T		T	C	C	C	T	T	C	C
03.076.150	3	76148885	T	T	T	T	T	T	C	C	C	C	C	C	C	T	T	C		T	T	T	T	T	T	T	T	T	T	T	T	T	T	T	T		T	T		T		T	T	T	T	T		C	T
03.076.653	3	76653198	T		T	T	T	T	T	T	T	T	T	T	C	T	T	C	T	T	T	T	T	C	T	T	C	T	C	C	C	T	T	T	T	C	T	C	T	T	C	T	T			T			C
03.076.959	3	76958549	C	T	T	T	T	C	T	T	T	T	T	T	C	C			T	T	T			C	T	T	C	C	C		C	T	T	T	T	C	T	C	T	T	C	T	T	C	T	T	C		C
03.077.067	3	77067084	C	T	T	T	T	C	T	T	T	T	T	T	C		C	C	T	T	T	T	C	C	T	T	C	C	C	C		T	C	T	T	C	T	C	C	T	C	T	T	C	T	T	T	C	C
03.077.280	3	77280104	A	A	A	A	A	A	G	G	G	G	G	G	G	A	A	G	A	A	A				G	A	G	A	G	G	G	A	G	A	A	G	A	G	A	A	G	A	A	G		A		G	G
03.077.511	3	77510528	G	A	A	A	A	G	A	A	A	A	A	A	A	G	G	A	A	A	A	A	A	A	G	A	G	G	A			A	A	A	A	G	A		G	A	A	A	A	A	A	A	A	A	G
03.077.645	3	77644841	G	C	C	C	C	G	C	C	C	C	C	C	G	G	G	G	C	C	C	C	C	G	G	C	G	G	G	G	G	C	C	C	C	G	C	G	G	C		C	C			C	C	G	G
03.077.866	3	77866034	C	T	T	T	T	C	T	T	T	T	T	T	C	C	C	C	T	T	T	C	C	C	C	T	C	T	C	C	C	T	C	T	C	C	C	C	T	T	C	C	T	C	T	C	T	C	C
03.078.136	3	78136171	T			A	A	T	A	A	A	A	A	A	T	T	T	T					T	T	T	T	T		T	T	T	A	T	A				T					A		A		T		T
03.078.392	3	78392136	C	T		C	T	C	T	T	T	T	T	T	T	C	T	T			C	C	T	T	C		C	T	T	T	T	T		T	C	T	T		T	T		C	T		T	C	T	T	C
03.078.662	3	78662394	G	G	G	G	G	G	T	T	T	T	T	T	G	G	G	G		G	G	T	G	G	G	G	G	G	G	G	G	G	G	T	G	T	G	G	T			T	T	G	G	T	G	G	G
03.078.785	3	78785053	G	A	A	G	A	G	A	A	A	A	A	A	A	G	A	A	A	A		A	A	A	G		G	A	A	A	A	G	A	A	G	A	A	A	A	A	A	A	A	A		A	A	A	G
03.078.972	3	78971507	C	A	A	A	A	C	A	A	A	A	A	A	C	C	A	C	A	A	A	A	A	C	C	A	C	A	C	C	C	A	A	A	A	A	A	C	C	A	C	A	A	C	A	A	A	A	C
03.079.138	3	79138108	T	C	C	C	C	T	C	C	C	C	C	C	T	T	T	T	C	C	C	C	T	T	T	C	T	T	T	T	T	C	C	T	C	T	C	T	T	C	T	C	T	T	C	C	T	C	T
03.079.263	3	79262839	A	G	G	G	G	A	G	G	G	G	G	G	G	A	G	G	G	G	G	G	G	G	G	G	A	G	G	G	G	G	G	G	G	G	G	G	G	G	G	G	G	G	G	G	G	G	A
03.079.461	3	79461138	C	T	T	C	T	C	T	T	T	T	T	T	T	C	T	T	T	T	T	T	T	T	T	T	C	C	T	T	T	C	C	C	T	T	T	T	C	T	T	T	T	T	T	T	T	T	C
03.079.617	3	79617014	A	G	G	A	G	A	G	G	G	G	G	G	G	A	A	G	G	G	G	G	G	G	A	G	A	A	G	G	G	A	A	G	G	G	G	G	A	G	G	G	A	G	G	G	A	A	A
03.079.813	3	79812756			G	T	G	T		G		G	G	G	G	T	T		G		G	G				G				G	G	G	T	G	G	G	G		G			G				G	G
03.080.075	3	80075017	C	C	C	C	C	C	C	C	C	C	C	C	C	C	C	T	C	C	C	C	C	T	C	C	T	C	T	T	T	C	C	C	C	C	C	T	C	C	C	C	C	C	C	C	C	C	T
03.080.360	3	80360087	A	G	G	G	G	A	G	G	G	G	G	G	G	A	G	G	G	G	A	G	G	G	G	G	A	G	G	G	G	G	G	G	G	A	G	G	G	G	G	G	G	G	G	G	G	A	A
03.080.491	3	80490550	T	T	T	T	T	T	C	C	C	C	C	C	C	T	C	C	T	T	C	T	T	C	C	T	C	C	C	C	C	T	T	T	T	C	T	C	T	T	C	T	C	C	C	T	C	C	C
03.080.785	3	80786446			C	C	C			C	C	C	C	C	C	C	C	C	C	C		C	C			C	C		C	C	C	C	C	C	C				C	C		C	C	T		C	C	C
03.080.992	3	80991605	G	A	A	G	A	G	A	A	A	A	A	A	G	G	G	G	A	A	G	G	A		G	A	G	A	G	G	G	G	G	A	G	G	A	G	A	A	G	G	G	G	G	G	G	G	G
03.081.238	3	81237916	A	A	A	A	A	A	G	G	G	G	G	G	A	A	A	A	A	A	G	A	A	A	G	A	G	A	A	A	A	A	A	A	A	A	A	A	A	A	A	A	A	A	G	A	G	G	G
03.081.456	3	81455897	C	T	T	T	T	C	T	T	T	T	T	T	T	C	C	T	T	T	C	T	T	T	C	T	C	T	C	T	T	T	T	T	C	C	T	T	T	T	T	T	C	T	C	T	C	C	C
03.081.606	3	81605633	C	T	T	C	T	C	T	T	T	T	T	T	T	C	C	T	T	T	T	C	T	T	T	T	C	C	T	T	T	C	C	C	C	T	T	T	C	T	T	C	C	T	T	C	T	T	C
[truncated: 8,991 more rows]
[truncated: 23 more columns]
