# Supplementary material for: Use of a Dense Single Nucleotide Polymorphism Map for In Silico Mapping in the Mouse
Source: PLoS Biol. 2004 Nov 9;2(12):e393. doi: 10.1371/journal.pbio.0020393 (PMC526179; doi:10.1371/journal.pbio.0020393)
Supplement: Table S1 — (44 KB XLS). [file pbio.0020393.st001.xls]

## Sheet: Mfreq
Supplemental Table 1. Frequency of polymorphic alelles between strain pairs
	A/J	AKR/J	BALB/cByJ	BTBR T+ tf/J	BUB/BnJ	C3H/HeJ	C57BL/10J	C57BL/6J	C57BLKS/J	C57BR/cdJ	C57L/J	C58/J	CAST/EiJ	CBA/J	CE/J	CZECHII/EiJ	DBA/1J	DBA/2J	DDK/Pas	FVB/NJ	I/LnJ	JF1/Ms	KK/HlJ	LG/J	LP/J	MA/MyJ	MAI/Pas	MOLF/EiJ	MSM/Ms	NOD/LtJ	NON/LtJ	NZB/BlNJ	NZW/LacJ	PERA/EiJ	PL/J	PWD/Ph	RIIIS/J	SEA/GnJ	SEG/Pas	SJL/J	SM/J	SPRET/EiJ	ST/bJ	SWR/J	WSB/EiJ	ZALENDE/EiJ	129S1/SvImJ	129X1/SvJ
A/J	0	0	0	0	0	0	0	0	0	0	0	0	0	0	0	0	0	0	0	0	0	0	0	0	0	0	0	0	0	0	0	0	0	0	0	0	0	0	0	0	0	0	0	0	0	0	0	0
AKR/J	0.346939	0	0	0	0	0	0	0	0	0	0	0	0	0	0	0	0	0	0	0	0	0	0	0	0	0	0	0	0	0	0	0	0	0	0	0	0	0	0	0	0	0	0	0	0	0	0	0
BALB/cByJ	0.239768	0.32829	0	0	0	0	0	0	0	0	0	0	0	0	0	0	0	0	0	0	0	0	0	0	0	0	0	0	0	0	0	0	0	0	0	0	0	0	0	0	0	0	0	0	0	0	0	0
BTBR T+ tf/J	0.470632	0.391026	0.432548	0	0	0	0	0	0	0	0	0	0	0	0	0	0	0	0	0	0	0	0	0	0	0	0	0	0	0	0	0	0	0	0	0	0	0	0	0	0	0	0	0	0	0	0	0
BUB/BnJ	0.373114	0.29383	0.359168	0.382568	0	0	0	0	0	0	0	0	0	0	0	0	0	0	0	0	0	0	0	0	0	0	0	0	0	0	0	0	0	0	0	0	0	0	0	0	0	0	0	0	0	0	0	0
C3H/HeJ	0.287906	0.335838	0.306035	0.439045	0.350584	0	0	0	0	0	0	0	0	0	0	0	0	0	0	0	0	0	0	0	0	0	0	0	0	0	0	0	0	0	0	0	0	0	0	0	0	0	0	0	0	0	0	0
C57BL/10J	0.586767	0.454378	0.498846	0.417643	0.436611	0.522192	0	0	0	0	0	0	0	0	0	0	0	0	0	0	0	0	0	0	0	0	0	0	0	0	0	0	0	0	0	0	0	0	0	0	0	0	0	0	0	0	0	0
C57BL/6J	0.607485	0.470378	0.5164	0.426915	0.451157	0.537016	0.042446	0	0	0	0	0	0	0	0	0	0	0	0	0	0	0	0	0	0	0	0	0	0	0	0	0	0	0	0	0	0	0	0	0	0	0	0	0	0	0	0	0
C57BLKS/J	0.565983	0.436511	0.479924	0.4272	0.417619	0.465009	0.184791	0.185232	0	0	0	0	0	0	0	0	0	0	0	0	0	0	0	0	0	0	0	0	0	0	0	0	0	0	0	0	0	0	0	0	0	0	0	0	0	0	0	0
C57BR/cdJ	0.537931	0.425176	0.475302	0.404754	0.403419	0.48196	0.207293	0.215871	0.282329	0	0	0	0	0	0	0	0	0	0	0	0	0	0	0	0	0	0	0	0	0	0	0	0	0	0	0	0	0	0	0	0	0	0	0	0	0	0	0
C57L/J	0.542025	0.432335	0.474038	0.399432	0.405636	0.482737	0.206229	0.206541	0.288832	0.049553	0	0	0	0	0	0	0	0	0	0	0	0	0	0	0	0	0	0	0	0	0	0	0	0	0	0	0	0	0	0	0	0	0	0	0	0	0	0
C58/J	0.528962	0.402432	0.465633	0.398987	0.390392	0.473096	0.228456	0.240702	0.303923	0.232455	0.22525	0	0	0	0	0	0	0	0	0	0	0	0	0	0	0	0	0	0	0	0	0	0	0	0	0	0	0	0	0	0	0	0	0	0	0	0	0
CAST/EiJ	0.486509	0.438201	0.4782	0.43503	0.414322	0.460314	0.490699	0.505272	0.490205	0.444223	0.44543	0.440191	0	0	0	0	0	0	0	0	0	0	0	0	0	0	0	0	0	0	0	0	0	0	0	0	0	0	0	0	0	0	0	0	0	0	0	0
CBA/J	0.340142	0.329099	0.327359	0.431901	0.348552	0.142946	0.515894	0.532703	0.452905	0.477767	0.476075	0.455051	0.456633	0	0	0	0	0	0	0	0	0	0	0	0	0	0	0	0	0	0	0	0	0	0	0	0	0	0	0	0	0	0	0	0	0	0	0
CE/J	0.390954	0.335342	0.386965	0.394351	0.359004	0.312072	0.467992	0.478864	0.437891	0.426972	0.427905	0.415605	0.394233	0.332319	0	0	0	0	0	0	0	0	0	0	0	0	0	0	0	0	0	0	0	0	0	0	0	0	0	0	0	0	0	0	0	0	0	0
CZECHII/EiJ	0.5013	0.469676	0.500559	0.465821	0.447652	0.472781	0.512452	0.528983	0.505211	0.462362	0.468172	0.46342	0.141943	0.474972	0.421244	0	0	0	0	0	0	0	0	0	0	0	0	0	0	0	0	0	0	0	0	0	0	0	0	0	0	0	0	0	0	0	0	0
DBA/1J	0.470217	0.394711	0.428648	0.467824	0.399957	0.334991	0.54232	0.557296	0.432614	0.493403	0.499618	0.466638	0.464812	0.299624	0.384775	0.480932	0	0	0	0	0	0	0	0	0	0	0	0	0	0	0	0	0	0	0	0	0	0	0	0	0	0	0	0	0	0	0	0
DBA/2J	0.486592	0.410759	0.453789	0.483817	0.413176	0.341879	0.571747	0.583813	0.443755	0.50985	0.512845	0.48	0.47675	0.320275	0.394061	0.492923	0.084695	0	0	0	0	0	0	0	0	0	0	0	0	0	0	0	0	0	0	0	0	0	0	0	0	0	0	0	0	0	0	0
DDK/Pas	0.420929	0.359474	0.387582	0.399145	0.311316	0.383531	0.433549	0.443796	0.426897	0.391226	0.397418	0.381918	0.412873	0.368678	0.361737	0.446971	0.404984	0.416854	0	0	0	0	0	0	0	0	0	0	0	0	0	0	0	0	0	0	0	0	0	0	0	0	0	0	0	0	0	0
FVB/NJ	0.357337	0.332031	0.353988	0.373579	0.279403	0.361082	0.457679	0.466507	0.446522	0.411047	0.414657	0.401095	0.416793	0.351379	0.330312	0.463007	0.401255	0.41678	0.260676	0	0	0	0	0	0	0	0	0	0	0	0	0	0	0	0	0	0	0	0	0	0	0	0	0	0	0	0	0
I/LnJ	0.401713	0.350902	0.381043	0.40682	0.338391	0.358148	0.469654	0.483788	0.450229	0.418492	0.420575	0.413577	0.404268	0.346105	0.349061	0.433792	0.343495	0.354309	0.349744	0.343237	0	0	0	0	0	0	0	0	0	0	0	0	0	0	0	0	0	0	0	0	0	0	0	0	0	0	0	0
JF1/Ms	0.511239	0.477388	0.514058	0.474288	0.46031	0.48096	0.499138	0.519573	0.494235	0.453073	0.461512	0.464083	0.154416	0.486803	0.434732	0.058871	0.484058	0.49454	0.45875	0.476261	0.437223	0	0	0	0	0	0	0	0	0	0	0	0	0	0	0	0	0	0	0	0	0	0	0	0	0	0	0
KK/HlJ	0.458851	0.376757	0.427235	0.395068	0.344459	0.409428	0.424637	0.441054	0.409767	0.387939	0.394352	0.374094	0.403166	0.400064	0.375744	0.426444	0.393979	0.417811	0.274442	0.339661	0.344115	0.418331	0	0	0	0	0	0	0	0	0	0	0	0	0	0	0	0	0	0	0	0	0	0	0	0	0	0
LG/J	0.349272	0.272375	0.313854	0.411726	0.302935	0.34693	0.442555	0.467841	0.432429	0.42172	0.431488	0.411643	0.440255	0.357599	0.348863	0.463511	0.417251	0.437126	0.340559	0.34352	0.35572	0.468138	0.373291	0	0	0	0	0	0	0	0	0	0	0	0	0	0	0	0	0	0	0	0	0	0	0	0	0
LP/J	0.527681	0.421895	0.449906	0.257373	0.432177	0.45784	0.520284	0.534675	0.488293	0.472108	0.474244	0.469166	0.43867	0.461393	0.424971	0.45114	0.485125	0.519003	0.420918	0.429411	0.433021	0.45576	0.400277	0.447875	0	0	0	0	0	0	0	0	0	0	0	0	0	0	0	0	0	0	0	0	0	0	0	0
MA/MyJ	0.428587	0.351277	0.382136	0.391176	0.331708	0.385713	0.407652	0.431025	0.410405	0.388432	0.389234	0.367954	0.4305	0.376061	0.370049	0.45111	0.405074	0.42479	0.336571	0.320085	0.368673	0.456833	0.347695	0.357174	0.416359	0	0	0	0	0	0	0	0	0	0	0	0	0	0	0	0	0	0	0	0	0	0	0
MAI/Pas	0.497066	0.461944	0.498083	0.466386	0.448083	0.466596	0.509102	0.524732	0.497403	0.464488	0.466824	0.462867	0.148617	0.466892	0.42004	0.04445	0.471671	0.486582	0.440365	0.45742	0.432638	0.064958	0.421895	0.46215	0.449901	0.451857	0	0	0	0	0	0	0	0	0	0	0	0	0	0	0	0	0	0	0	0	0	0
MOLF/EiJ	0.493787	0.454724	0.502106	0.461128	0.440768	0.466741	0.49445	0.510958	0.487214	0.448303	0.454943	0.451178	0.163802	0.469163	0.418276	0.110579	0.46501	0.477684	0.421931	0.447213	0.423711	0.090532	0.417589	0.453858	0.45789	0.443336	0.114657	0	0	0	0	0	0	0	0	0	0	0	0	0	0	0	0	0	0	0	0	0
MSM/Ms	0.509462	0.477682	0.513129	0.468629	0.461722	0.486446	0.503442	0.519292	0.498609	0.453011	0.461079	0.466101	0.150306	0.489631	0.433004	0.050836	0.487096	0.499372	0.45627	0.475625	0.443655	0.021503	0.424547	0.46939	0.453626	0.459413	0.05766	0.079496	0	0	0	0	0	0	0	0	0	0	0	0	0	0	0	0	0	0	0	0
NOD/LtJ	0.370596	0.312737	0.355486	0.386911	0.293378	0.37121	0.453249	0.462735	0.437613	0.423581	0.427231	0.407673	0.428704	0.370378	0.361014	0.46376	0.406466	0.408189	0.312381	0.267777	0.352783	0.473228	0.351702	0.331573	0.421465	0.34027	0.456615	0.451958	0.475555	0	0	0	0	0	0	0	0	0	0	0	0	0	0	0	0	0	0	0
NON/LtJ	0.372676	0.319347	0.360153	0.385045	0.309456	0.359084	0.438547	0.456683	0.43058	0.409493	0.41155	0.394157	0.418158	0.361467	0.344679	0.45723	0.397057	0.409705	0.280394	0.283231	0.347729	0.46333	0.32016	0.339412	0.428163	0.33699	0.445965	0.437921	0.4647	0.283023	0	0	0	0	0	0	0	0	0	0	0	0	0	0	0	0	0	0
NZB/BlNJ	0.455442	0.369094	0.413193	0.3804	0.349178	0.419468	0.416041	0.434455	0.427876	0.392385	0.393758	0.376912	0.40393	0.409962	0.374732	0.431774	0.424183	0.439313	0.33847	0.357143	0.358264	0.429747	0.331285	0.365553	0.399809	0.348994	0.427932	0.423254	0.432349	0.361067	0.361105	0	0	0	0	0	0	0	0	0	0	0	0	0	0	0	0	0
NZW/LacJ	0.458315	0.383795	0.438053	0.393239	0.358378	0.423155	0.427933	0.440286	0.432066	0.39065	0.402653	0.37882	0.40595	0.409649	0.387716	0.431647	0.430679	0.445113	0.330053	0.350224	0.356955	0.429916	0.319464	0.365341	0.40259	0.356516	0.42969	0.416582	0.431438	0.364034	0.356678	0.273295	0	0	0	0	0	0	0	0	0	0	0	0	0	0	0	0
PERA/EiJ	0.417376	0.385308	0.402377	0.421398	0.372679	0.355492	0.476145	0.495137	0.455919	0.451387	0.449104	0.435162	0.338294	0.326935	0.358239	0.371021	0.39767	0.409876	0.392027	0.385283	0.365028	0.388633	0.386097	0.387691	0.442812	0.399169	0.370911	0.381143	0.389218	0.386161	0.38667	0.400383	0.409042	0	0	0	0	0	0	0	0	0	0	0	0	0	0	0
PL/J	0.353414	0.263384	0.33503	0.399446	0.307733	0.331271	0.459727	0.479889	0.430426	0.438063	0.437393	0.401696	0.429716	0.342699	0.360793	0.464621	0.385836	0.404496	0.332147	0.344703	0.346783	0.475311	0.359615	0.299027	0.428663	0.347083	0.455362	0.449893	0.474107	0.318848	0.312872	0.364754	0.371717	0.388166	0	0	0	0	0	0	0	0	0	0	0	0	0	0
PWD/Ph	0.497811	0.458479	0.49391	0.462588	0.440259	0.466423	0.511365	0.519378	0.504898	0.465598	0.459485	0.460517	0.166099	0.464365	0.412113	0.070978	0.469954	0.489422	0.436219	0.451977	0.429583	0.09465	0.414733	0.451813	0.450464	0.451724	0.069905	0.137449	0.083752	0.461061	0.446272	0.423314	0.42446	0.361855	0.451015	0	0	0	0	0	0	0	0	0	0	0	0	0
RIIIS/J	0.396336	0.351378	0.365003	0.391336	0.311484	0.375368	0.436494	0.455347	0.42744	0.416482	0.41443	0.394678	0.418507	0.371267	0.36807	0.445372	0.404147	0.421796	0.309499	0.313522	0.363166	0.457769	0.336713	0.354985	0.420677	0.309026	0.442344	0.439486	0.460753	0.320237	0.322665	0.338512	0.352979	0.378142	0.331392	0.437229	0	0	0	0	0	0	0	0	0	0	0	0
SEA/GnJ	0.346853	0.339802	0.209414	0.420209	0.360924	0.345829	0.460277	0.470137	0.427781	0.442213	0.441433	0.416755	0.455588	0.346279	0.368706	0.480654	0.395824	0.418671	0.387008	0.36721	0.378291	0.489501	0.403324	0.338248	0.439932	0.374095	0.480696	0.473184	0.486558	0.354514	0.357143	0.385754	0.396224	0.396435	0.34386	0.468644	0.365646	0	0	0	0	0	0	0	0	0	0	0
SEG/Pas	0.489397	0.437051	0.471893	0.450201	0.42157	0.471787	0.503542	0.505253	0.494574	0.463509	0.455915	0.454432	0.152264	0.464637	0.402758	0.16736	0.474503	0.491289	0.423781	0.433675	0.427287	0.185979	0.418289	0.446656	0.455968	0.441353	0.165156	0.193811	0.176768	0.4332	0.425908	0.413981	0.424491	0.359483	0.444181	0.17829	0.421992	0.443085	0	0	0	0	0	0	0	0	0	0
SJL/J	0.392275	0.32475	0.358435	0.387337	0.274263	0.378199	0.443785	0.457874	0.432328	0.411796	0.421771	0.399428	0.424434	0.377428	0.361261	0.465453	0.415133	0.430738	0.294738	0.219765	0.364058	0.477895	0.364578	0.310408	0.42722	0.341178	0.458611	0.453566	0.476223	0.299292	0.314173	0.3638	0.354517	0.387464	0.327365	0.451121	0.34188	0.379627	0.436505	0	0	0	0	0	0	0	0	0
SM/J	0.40626	0.333984	0.370629	0.393695	0.349377	0.33568	0.450142	0.467742	0.438705	0.425743	0.425225	0.40074	0.415112	0.292573	0.354263	0.452004	0.369239	0.376457	0.341266	0.334623	0.347775	0.462834	0.365856	0.341434	0.430365	0.356359	0.445754	0.450913	0.463011	0.341377	0.344635	0.365115	0.380053	0.357413	0.334391	0.443845	0.351427	0.350493	0.423628	0.34779	0	0	0	0	0	0	0	0
SPRET/EiJ	0.493167	0.437056	0.47572	0.45729	0.428024	0.469339	0.492553	0.512528	0.494151	0.452097	0.455639	0.453674	0.146834	0.465627	0.402445	0.16172	0.476249	0.488172	0.424422	0.435098	0.425007	0.180438	0.414837	0.44384	0.456168	0.44024	0.168372	0.189944	0.169983	0.436949	0.430276	0.416401	0.428917	0.358575	0.443206	0.185476	0.425142	0.456424	0.023139	0.434662	0.421969	0	0	0	0	0	0	0
ST/bJ	0.383353	0.326453	0.36536	0.403609	0.314179	0.355929	0.439298	0.459798	0.419989	0.42193	0.420368	0.398117	0.422912	0.346438	0.354367	0.451683	0.399737	0.416235	0.289886	0.288429	0.340748	0.468115	0.354371	0.330781	0.437386	0.323109	0.441583	0.443811	0.4651	0.334509	0.321981	0.358782	0.358254	0.378144	0.310045	0.439279	0.325394	0.36851	0.429087	0.31782	0.346533	0.427165	0	0	0	0	0	0
SWR/J	0.40498	0.334783	0.371704	0.373434	0.271108	0.370206	0.438658	0.449737	0.431541	0.407768	0.41	0.382153	0.406969	0.356143	0.349878	0.451306	0.412762	0.424332	0.244792	0.168247	0.35107	0.466154	0.338758	0.341047	0.41748	0.32255	0.443989	0.436052	0.468921	0.257256	0.278088	0.351168	0.346698	0.365681	0.33514	0.440944	0.305808	0.361208	0.419324	0.206587	0.327951	0.416722	0.288558	0	0	0	0	0
WSB/EiJ	0.459567	0.384385	0.427551	0.417848	0.363451	0.435341	0.448097	0.456306	0.443145	0.417449	0.418231	0.404863	0.302828	0.42163	0.348782	0.350224	0.441414	0.45434	0.370104	0.360522	0.383928	0.370611	0.385392	0.387179	0.428342	0.384815	0.347474	0.364799	0.367964	0.379229	0.364258	0.371589	0.386017	0.32518	0.391059	0.3473	0.371153	0.405504	0.3241	0.373756	0.361389	0.324375	0.367812	0.352003	0	0	0	0
ZALENDE/EiJ	0.470844	0.398224	0.44323	0.413273	0.385188	0.443464	0.464814	0.479982	0.455764	0.434454	0.434089	0.420657	0.276276	0.430985	0.360794	0.317342	0.450644	0.462412	0.382386	0.377327	0.393014	0.347398	0.403623	0.409543	0.421849	0.407125	0.318459	0.341917	0.339892	0.399734	0.390987	0.399933	0.402176	0.299053	0.40216	0.31917	0.392222	0.424868	0.297006	0.393048	0.380578	0.296225	0.393246	0.362296	0.256772	0	0	0
129S1/SvImJ	0.572429	0.469612	0.508945	0.328188	0.452235	0.503148	0.55714	0.568126	0.532178	0.504068	0.504398	0.495931	0.449185	0.499416	0.454487	0.465602	0.53639	0.571444	0.431189	0.446466	0.468221	0.469057	0.418798	0.471736	0.145081	0.455886	0.463637	0.467986	0.469319	0.453376	0.457953	0.425974	0.404656	0.464359	0.464673	0.460232	0.442961	0.477338	0.468689	0.448482	0.459347	0.470106	0.458646	0.430288	0.448455	0.439411	0	0
129X1/SvJ	0.569691	0.492873	0.487583	0.373103	0.483518	0.518776	0.558792	0.576077	0.55106	0.514007	0.510382	0.506611	0.471347	0.514264	0.474478	0.474301	0.57585	0.609704	0.458043	0.471564	0.487974	0.478411	0.445092	0.468924	0.214248	0.470031	0.47403	0.478089	0.480273	0.47219	0.484624	0.453947	0.417975	0.481661	0.494899	0.473547	0.453837	0.482627	0.490393	0.470607	0.486558	0.489539	0.481079	0.459278	0.469326	0.464873	0.100678	0
